# Supplementary material for: 1-(4-Methyl­phen­yl)-2-[4-(trifluoro­methyl)phen­yl]-1H-phenanthro[9,10-d]imida­zole
Source: Acta Crystallogr Sect E Struct Rep Online. 2013 Apr 13;69(Pt 5):o710. doi: 10.1107/S1600536813009471 (PMC3648243; doi:10.1107/S1600536813009471)
Supplement: Supplementary file 1 [file e-69-0o710-sup1.cif]

##############################################################################
#                                                                            #
# This CIF contains the data in a paper accepted for publication in          #
# Acta Crystallographica Section E. It conforms to the requirements of       #
# Notes for Authors for Acta Crystallographica Section E, and has been       #
# peer reviewed under the auspices of the IUCr Commission on Journals.       #
#                                                                            #
# Full details of the Crystallographic Information File format               #
# are given in the paper "The Crystallographic Information File (CIF):       #
# a New Standard Archive File for Crystallography" by S. R. Hall, F. H.      #
# Allen and I. D. Brown [Acta Cryst. (1991), A47, 655-685].                  #
#                                                                            #
# The current version of the core CIF dictionary is obtainable from          #
# ftp://ftp.iucr.org/pub/cif_core.dic.                                       #
#                                                                            #
# Software is freely available for graphical display of the structure(s)     #
# in this CIF. For information consult the CIF software page                 #
# http://www.iucr.org/resources/cif/software.                                #
#                                                                            #
# This file may be used for bona fide research purposes within the           #
# scientific community so long as proper attribution is given to the journal # 
# article from which it was obtained.                                        #
#                                                                            #
##############################################################################
data_global
_audit_creation_method     'PLATON  option'
_journal_date_recd_electronic     2013-03-29
_journal_date_accepted     2013-04-07
_journal_name_full     'Acta Crystallographica, Section E'
_journal_year     2013
_journal_volume     69
_journal_issue      5
_journal_page_first     o710
_journal_page_last     o710
_journal_paper_category     QO
_journal_paper_doi     10.1107/S1600536813009471
_journal_coeditor_code     GO2084
_publ_contact_author_name     'P.Sakthivel'
_publ_contact_author_address
;
 Department physics
 Urumu Dhanalakshmi College
 Thruchirappalli
 Tamilnadu
 India
;
_publ_contact_author_email     'sakthi2udc@gmail.com'
_publ_contact_author_fax     '+91 0431 2514319'
_publ_contact_author_phone     '+91 0431 2531631'
_publ_section_title
;\
1-(4-Methylphenyl)-2-[4-(trifluoromethyl)phenyl]-1<i>H</i>-phenanthro[9,10-\
<i>d</i>]imidazole
;
loop_
    _publ_author_name
    _publ_author_address
    'T. Mohandas'
;
 Department of Physics
 Shri Angalamman College of Engineering and Technology
 Siruganoor
 Tiruchirappalli 621 105
 India
;
    'R. Sathishkumar'
;
 Annamalai University
 Annamalainagar
 Chidambaram
 India
;
    'J. Jayabharathi'
;
 Annamalai University
 Annamalainagar
 Chidambaram
 India
;
    'A. Pasupathy'
;
 Department of Chemistry
 Urumu Dhanalakshmi College
 Tiruchirappalli
 Tamilnadu
 India
;
    'P. Sakthivel'
;
 Department of Physics
 Urumu Dhanalakshmi College
 Tiruchirappalli
 Tamilnadu
 India
;
data_I
_chemical_name_systematic
;\
1-(4-Methylphenyl)-2-[4-(trifluoromethyl)phenyl]-1<i>H</i>-\
phenanthro[9,10-<i>d</i>]imidazole
;
_chemical_name_common
                    2-(4-(trifluoromethyl)phenyl)-1H-phenanthro[9,10-d]imidazole
_chemical_formula_moiety     'C29 H19 F3 N2'
_chemical_formula_sum     'C29 H19 F3 N2'
_chemical_formula_structural     ?
_chemical_formula_iupac     'C29 H19 F3 N2'
_chemical_formula_weight     452.46
_chemical_melting_point     ?
_symmetry_cell_setting     triclinic
_symmetry_space_group_name_H-M     'P -1'
_symmetry_space_group_name_Hall     '-P 1'
loop_
    _symmetry_equiv_pos_site_id
    _symmetry_equiv_pos_as_xyz
    1 x,y,z
    2 -x,-y,-z
_cell_length_a     8.113(3)
_cell_length_b     11.733(5)
_cell_length_c     12.713(2)
_cell_angle_alpha     76.3970(10)
_cell_angle_beta     73.490(2)
_cell_angle_gamma     86.185(5)
_cell_volume     1127.7(7)
_cell_formula_units_Z     2
_cell_measurement_reflns_used     6741
_cell_measurement_theta_min     2.62
_cell_measurement_theta_max     27.50
_cell_measurement_temperature     293(2)
_cell_special_details
;
;
_exptl_crystal_description     ' block'
_exptl_crystal_colour     ' colourless'
_exptl_crystal_size_max     0.35
_exptl_crystal_size_mid     0.30
_exptl_crystal_size_min     0.25
_exptl_crystal_size_rad     ?
_exptl_crystal_density_diffrn     1.332
_exptl_crystal_density_meas     ?
_exptl_crystal_density_method     'Not Measured'
_exptl_crystal_F_000     468
_exptl_absorpt_coefficient_mu     0.096
_exptl_absorpt_correction_type     multi-scan
_exptl_absorpt_process_details     '(SADABS; Bruker, 2008)'
_exptl_absorpt_correction_T_min     0.9673
_exptl_absorpt_correction_T_max     0.9765
_diffrn_ambient_temperature     293(2)
_diffrn_radiation_type     'MoK\a'
_diffrn_radiation_wavelength     0.71073
_diffrn_radiation_source     'Rotating Anode'
_diffrn_radiation_monochromator     'graphite'
_diffrn_measurement_device_type     'Bruker Kappa APEXII CCD'
_diffrn_measurement_method     '\w and \f scan'
_diffrn_detector_area_resol_mean     18.4
_diffrn_reflns_number     22540
_diffrn_reflns_av_R_equivalents     0.0000
_diffrn_reflns_av_sigmaI/netI     0.0532
_diffrn_reflns_theta_min     2.62
_diffrn_reflns_theta_max     27.59
_diffrn_reflns_theta_full     25.00
_diffrn_measured_fraction_theta_max     0.989
_diffrn_measured_fraction_theta_full     0.994
_diffrn_reflns_limit_h_min     -10
_diffrn_reflns_limit_h_max     10
_diffrn_reflns_limit_k_min     -15
_diffrn_reflns_limit_k_max     14
_diffrn_reflns_limit_l_min     -16
_diffrn_reflns_limit_l_max     16
_refine_special_details
;
Refinement of <i>F</i>^2^ against ALL reflections. The weighted <i>R</i>-factor
<i>wR</i> and goodness of fit <i>S</i> are based on <i>F</i>^2^, conventional
<i>R</i>-factors <i>R</i> are based on <i>F</i>, with <i>F</i> set to zero for
negative <i>F</i>^2^. The threshold expression of <i>F</i>^2^ >
\s(<i>F</i>^2^) is used only for calculating <i>R</i>-factors(gt) <i>etc</i>.
and is not relevant to the choice of reflections for refinement.
<i>R</i>-factors based on <i>F</i>^2^ are statistically about twice as large
as those based on <i>F</i>, and <i>R</i>- factors based on ALL data will be
even larger.
;
_reflns_number_total     22540
_reflns_number_gt     14735
_reflns_threshold_expression     I>2sigma(I)
_refine_ls_structure_factor_coef     Fsqd
_refine_ls_matrix_type     full
_refine_ls_R_factor_all     0.0978
_refine_ls_R_factor_gt     0.0682
_refine_ls_wR_factor_gt     0.2072
_refine_ls_wR_factor_ref     0.2357
_refine_ls_goodness_of_fit_ref     1.038
_refine_ls_restrained_S_all     1.038
_refine_ls_number_reflns     22540
_refine_ls_number_parameters     310
_refine_ls_number_restraints     0
_refine_ls_hydrogen_treatment     constr
_refine_ls_weighting_scheme     calc
_refine_ls_weighting_details
         'calc w=1/[\s^2^(Fo^2^)+(0.1257P)^2^+0.4620P] where P=(Fo^2^+2Fc^2^)/3'
_atom_sites_solution_hydrogens     geom
_atom_sites_solution_primary     direct
_atom_sites_solution_secondary     difmap
_refine_ls_shift/su_max     0.000
_refine_ls_shift/su_mean     0.000
_refine_diff_density_max     0.715
_refine_diff_density_min     -0.379
_refine_ls_extinction_method     'SHELXL97 (Sheldrick, 2008)'
_refine_ls_extinction_coef     0.022(2)
_refine_ls_extinction_expression
                                  'Fc^*^=kFc[1+0.001xFc^2^\l^3^/sin(2\q)]^-1/4^'
loop_
    _atom_type_symbol
    _atom_type_description
    _atom_type_scat_dispersion_real
    _atom_type_scat_dispersion_imag
    _atom_type_scat_source
    C C 0.0033 0.0016 ' International Tables Vol C Tables 4.2.6.8 and 6.1.1.4'
    H H 0.0000 0.0000 ' International Tables Vol C Tables 4.2.6.8 and 6.1.1.4'
    F F 0.0171 0.0103 ' International Tables Vol C Tables 4.2.6.8 and 6.1.1.4'
    N N 0.0061 0.0033 ' International Tables Vol C Tables 4.2.6.8 and 6.1.1.4'
_computing_data_collection     'APEX2 (Bruker, 2008)'
_computing_cell_refinement     'APEX2 and SAINT (Bruker, 2008)'
_computing_data_reduction     'SAINT (Bruker, 2008)'
_computing_structure_solution     'SHELXS97 (Sheldrick, 2008)'
_computing_structure_refinement     'SHELXL97 (Sheldrick, 2008)'
_computing_molecular_graphics     'PLATON (Spek, 2009)'
_computing_publication_material     'PLATON (Spek, 2009)'
loop_
    _atom_site_type_symbol
    _atom_site_label
    _atom_site_fract_x
    _atom_site_fract_y
    _atom_site_fract_z
    _atom_site_U_iso_or_equiv
    _atom_site_adp_type
    _atom_site_calc_flag
    _atom_site_refinement_flags
    _atom_site_occupancy
    _atom_site_symmetry_multiplicity
    _atom_site_disorder_assembly
    _atom_site_disorder_group
    N N1 0.20865(14) 0.08289(9) 0.54048(8) 0.0456(3) Uani d . 1 1 . .
    N N2 0.30849(14) -0.01502(9) 0.40358(9) 0.0482(3) Uani d . 1 1 . .
    F F1 0.02200(19) -0.51343(12) 0.86107(14) 0.1730(7) Uani d . 1 1 . .
    F F2 0.2485(3) -0.56334(10) 0.75953(12) 0.2022(10) Uani d . 1 1 . .
    F F3 0.2496(2) -0.49122(12) 0.88779(13) 0.1697(7) Uani d . 1 1 . .
    C C1 0.30932(17) 0.10375(11) 0.35746(11) 0.0464(3) Uani d . 1 1 . .
    C C2 0.36035(17) 0.15914(12) 0.24009(11) 0.0486(3) Uani d . 1 1 . .
    C C3 0.4141(2) 0.09473(13) 0.15691(11) 0.0596(4) Uani d . 1 1 . .
    H H3 0.4196 0.0134 0.1774 0.071 Uiso calc R 1 1 . .
    C C4 0.4590(2) 0.15053(15) 0.04533(12) 0.0721(5) Uani d . 1 1 . .
    H H4 0.4975 0.1074 -0.0098 0.086 Uiso calc R 1 1 . .
    C C5 0.4467(2) 0.27171(15) 0.01490(13) 0.0788(5) Uani d . 1 1 . .
    H H5 0.4732 0.3096 -0.0609 0.095 Uiso calc R 1 1 . .
    C C6 0.3962(2) 0.33553(14) 0.09526(13) 0.0706(5) Uani d . 1 1 . .
    H H6 0.3908 0.4168 0.0731 0.085 Uiso calc R 1 1 . .
    C C7 0.35215(18) 0.28235(12) 0.21037(12) 0.0545(4) Uani d . 1 1 . .
    C C8 0.29676(19) 0.34923(12) 0.29833(13) 0.0565(4) Uani d . 1 1 . .
    C C9 0.2970(2) 0.47253(13) 0.27083(16) 0.0762(5) Uani d . 1 1 . .
    H H9 0.3272 0.5118 0.1954 0.091 Uiso calc R 1 1 . .
    C C10 0.2539(3) 0.53619(14) 0.35226(17) 0.0856(6) Uani d . 1 1 . .
    H H10 0.2552 0.6177 0.3318 0.103 Uiso calc R 1 1 . .
    C C11 0.2086(2) 0.48010(15) 0.46402(17) 0.0793(5) Uani d . 1 1 . .
    H H11 0.1806 0.5240 0.5188 0.095 Uiso calc R 1 1 . .
    C C12 0.2043(2) 0.36048(13) 0.49576(14) 0.0639(4) Uani d . 1 1 . .
    H H12 0.1731 0.3238 0.5719 0.077 Uiso calc R 1 1 . .
    C C13 0.24672(18) 0.29210(11) 0.41417(12) 0.0518(4) Uani d . 1 1 . .
    C C14 0.25034(17) 0.16657(11) 0.43936(11) 0.0461(3) Uani d . 1 1 . .
    C C15 0.14817(18) 0.10502(11) 0.65183(11) 0.0470(3) Uani d . 1 1 . .
    C C16 -0.02091(18) 0.13450(12) 0.69267(12) 0.0570(4) Uani d . 1 1 . .
    H H16 -0.0972 0.1383 0.6495 0.068 Uiso calc R 1 1 . .
    C C17 -0.0763(2) 0.15835(13) 0.79825(13) 0.0644(4) Uani d . 1 1 . .
    H H17 -0.1906 0.1789 0.8255 0.077 Uiso calc R 1 1 . .
    C C18 0.0345(2) 0.15247(12) 0.86492(12) 0.0600(4) Uani d . 1 1 . .
    C C19 0.2023(2) 0.12097(14) 0.82111(12) 0.0675(4) Uani d . 1 1 . .
    H H19 0.2790 0.1155 0.8643 0.081 Uiso calc R 1 1 . .
    C C20 0.26054(19) 0.09732(12) 0.71578(11) 0.0555(4) Uani d . 1 1 . .
    H H20 0.3746 0.0764 0.6884 0.067 Uiso calc R 1 1 . .
    C C21 0.24755(16) -0.02465(11) 0.51342(10) 0.0445(3) Uani d . 1 1 . .
    C C22 0.22638(17) -0.13928(11) 0.59353(10) 0.0454(3) Uani d . 1 1 . .
    C C23 0.09865(19) -0.16471(12) 0.69527(12) 0.0555(4) Uani d . 1 1 . .
    H H23 0.0233 -0.1060 0.7173 0.067 Uiso calc R 1 1 . .
    C C24 0.0823(2) -0.27559(13) 0.76375(12) 0.0591(4) Uani d . 1 1 . .
    H H24 -0.0045 -0.2918 0.8312 0.071 Uiso calc R 1 1 . .
    C C25 0.1960(2) -0.36339(13) 0.73183(12) 0.0576(4) Uani d . 1 1 . .
    C C26 0.3215(2) -0.33900(12) 0.63148(12) 0.0586(4) Uani d . 1 1 . .
    H H26 0.3970 -0.3978 0.6098 0.070 Uiso calc R 1 1 . .
    C C27 0.33689(18) -0.22880(11) 0.56271(11) 0.0529(4) Uani d . 1 1 . .
    H H27 0.4224 -0.2138 0.4946 0.063 Uiso calc R 1 1 . .
    C C28 -0.0263(3) 0.18059(16) 0.97975(13) 0.0901(6) Uani d . 1 1 . .
    H H28A -0.1454 0.2025 0.9946 0.135 Uiso calc PR 0.50 1 . .
    H H28B 0.0403 0.2443 0.9817 0.135 Uiso calc PR 0.50 1 . .
    H H28C -0.0124 0.1129 1.0360 0.135 Uiso calc PR 0.50 1 . .
    H H28D 0.0671 0.1706 1.0135 0.135 Uiso calc PR 0.50 1 . .
    H H28E -0.1186 0.1288 1.0265 0.135 Uiso calc PR 0.50 1 . .
    H H28F -0.0659 0.2603 0.9722 0.135 Uiso calc PR 0.50 1 . .
    C C29 0.1800(3) -0.48202(16) 0.80656(16) 0.0830(5) Uani d . 1 1 . .
loop_
    _atom_site_aniso_label
    _atom_site_aniso_U_11
    _atom_site_aniso_U_22
    _atom_site_aniso_U_33
    _atom_site_aniso_U_12
    _atom_site_aniso_U_13
    _atom_site_aniso_U_23
    N1 0.0526(7) 0.0431(6) 0.0404(6) 0.0026(5) -0.0128(5) -0.0092(5)
    N2 0.0554(7) 0.0463(7) 0.0405(6) 0.0003(5) -0.0133(5) -0.0057(5)
    F1 0.1158(11) 0.1110(11) 0.2194(16) -0.0340(9) -0.0277(11) 0.0896(10)
    F2 0.367(3) 0.0503(7) 0.1142(11) 0.0110(11) 0.0252(13) 0.0111(7)
    F3 0.2296(18) 0.1301(11) 0.1480(12) -0.0230(11) -0.1189(13) 0.0590(10)
    C1 0.0484(8) 0.0454(8) 0.0450(8) 0.0007(6) -0.0172(6) -0.0045(6)
    C2 0.0484(8) 0.0518(8) 0.0429(8) -0.0007(6) -0.0156(6) -0.0015(6)
    C3 0.0719(10) 0.0596(9) 0.0441(8) 0.0011(8) -0.0168(7) -0.0050(7)
    C4 0.0875(12) 0.0794(12) 0.0426(9) -0.0001(9) -0.0152(8) -0.0044(8)
    C5 0.0981(13) 0.0792(12) 0.0445(9) -0.0052(10) -0.0149(9) 0.0097(9)
    C6 0.0820(12) 0.0586(10) 0.0581(10) -0.0039(9) -0.0176(9) 0.0110(8)
    C7 0.0524(8) 0.0528(9) 0.0529(9) -0.0007(7) -0.0184(7) 0.0034(7)
    C8 0.0567(9) 0.0459(8) 0.0637(10) 0.0038(7) -0.0212(7) -0.0019(7)
    C9 0.0920(13) 0.0489(9) 0.0813(12) 0.0034(9) -0.0274(10) 0.0008(9)
    C10 0.1043(15) 0.0442(9) 0.1030(15) 0.0082(9) -0.0270(12) -0.0106(10)
    C11 0.0918(13) 0.0540(10) 0.0950(14) 0.0075(9) -0.0260(11) -0.0248(10)
    C12 0.0709(10) 0.0519(9) 0.0712(10) 0.0038(8) -0.0226(8) -0.0158(8)
    C13 0.0527(8) 0.0455(8) 0.0589(9) 0.0025(6) -0.0205(7) -0.0095(7)
    C14 0.0468(8) 0.0449(8) 0.0466(8) 0.0016(6) -0.0168(6) -0.0063(6)
    C15 0.0560(8) 0.0429(7) 0.0425(7) -0.0014(6) -0.0140(6) -0.0096(6)
    C16 0.0530(9) 0.0649(10) 0.0577(9) 0.0030(7) -0.0184(7) -0.0197(8)
    C17 0.0598(10) 0.0636(10) 0.0640(10) 0.0012(8) -0.0041(8) -0.0196(8)
    C18 0.0795(11) 0.0528(9) 0.0442(8) -0.0029(8) -0.0106(8) -0.0116(7)
    C19 0.0757(11) 0.0799(11) 0.0527(9) 0.0025(9) -0.0278(8) -0.0149(8)
    C20 0.0553(9) 0.0637(9) 0.0485(8) 0.0041(7) -0.0178(7) -0.0115(7)
    C21 0.0468(8) 0.0444(8) 0.0416(8) -0.0004(6) -0.0135(6) -0.0064(6)
    C22 0.0507(8) 0.0443(8) 0.0421(7) -0.0025(6) -0.0162(6) -0.0066(6)
    C23 0.0559(9) 0.0547(9) 0.0510(8) 0.0014(7) -0.0078(7) -0.0114(7)
    C24 0.0620(9) 0.0619(10) 0.0449(8) -0.0093(8) -0.0062(7) -0.0037(7)
    C25 0.0696(10) 0.0521(9) 0.0487(9) -0.0115(8) -0.0211(8) 0.0024(7)
    C26 0.0629(9) 0.0486(9) 0.0598(9) 0.0036(7) -0.0161(8) -0.0057(7)
    C27 0.0543(9) 0.0500(8) 0.0476(8) -0.0019(7) -0.0085(7) -0.0043(7)
    C28 0.1210(16) 0.0905(13) 0.0543(10) -0.0028(11) -0.0119(10) -0.0219(9)
    C29 0.1007(15) 0.0612(12) 0.0729(12) -0.0114(11) -0.0208(11) 0.0111(10)
_geom_special_details
;
 All esds (except the esd in the dihedral angle between two l.s. planes)
 are estimated using the full covariance matrix.  The cell esds are taken
 into account individually in the estimation of esds in distances, angles
 and torsion angles; correlations between esds in cell parameters are only
 used when they are defined by crystal symmetry.  An approximate (isotropic)
 treatment of cell esds is used for estimating esds involving l.s. planes.
;
loop_
    _geom_bond_atom_site_label_1
    _geom_bond_atom_site_label_2
    _geom_bond_site_symmetry_2
    _geom_bond_distance
    _geom_bond_publ_flag
    N1 C21 . 1.3781(17) ?
    N1 C14 . 1.3909(16) ?
    N1 C15 . 1.4398(16) ?
    N2 C21 . 1.3222(15) ?
    N2 C1 . 1.3785(16) ?
    F1 C29 . 1.303(2) ?
    F2 C29 . 1.259(2) ?
    F3 C29 . 1.291(2) ?
    C1 C14 . 1.3738(17) ?
    C1 C2 . 1.4312(17) ?
    C2 C3 . 1.3963(19) ?
    C2 C7 . 1.4077(19) ?
    C3 C4 . 1.3692(19) ?
    C3 H3 . 0.9300 ?
    C4 C5 . 1.388(2) ?
    C4 H4 . 0.9300 ?
    C5 C6 . 1.361(2) ?
    C5 H5 . 0.9300 ?
    C6 C7 . 1.4006(19) ?
    C6 H6 . 0.9300 ?
    C7 C8 . 1.466(2) ?
    C8 C9 . 1.406(2) ?
    C8 C13 . 1.419(2) ?
    C9 C10 . 1.369(2) ?
    C9 H9 . 0.9300 ?
    C10 C11 . 1.372(2) ?
    C10 H10 . 0.9300 ?
    C11 C12 . 1.366(2) ?
    C11 H11 . 0.9300 ?
    C12 C13 . 1.4107(19) ?
    C12 H12 . 0.9300 ?
    C13 C14 . 1.4319(18) ?
    C15 C20 . 1.3698(18) ?
    C15 C16 . 1.3739(19) ?
    C16 C17 . 1.3780(19) ?
    C16 H16 . 0.9300 ?
    C17 C18 . 1.388(2) ?
    C17 H17 . 0.9300 ?
    C18 C19 . 1.379(2) ?
    C18 C28 . 1.510(2) ?
    C19 C20 . 1.3751(19) ?
    C19 H19 . 0.9300 ?
    C20 H20 . 0.9300 ?
    C21 C22 . 1.4706(18) ?
    C22 C27 . 1.3889(18) ?
    C22 C23 . 1.3906(18) ?
    C23 C24 . 1.3757(19) ?
    C23 H23 . 0.9300 ?
    C24 C25 . 1.391(2) ?
    C24 H24 . 0.9300 ?
    C25 C26 . 1.369(2) ?
    C25 C29 . 1.479(2) ?
    C26 C27 . 1.3710(18) ?
    C26 H26 . 0.9300 ?
    C27 H27 . 0.9300 ?
    C28 H28A . 0.9600 ?
    C28 H28B . 0.9600 ?
    C28 H28C . 0.9600 ?
    C28 H28D . 0.9600 ?
    C28 H28E . 0.9600 ?
    C28 H28F . 0.9600 ?
loop_
    _geom_angle_atom_site_label_1
    _geom_angle_atom_site_label_2
    _geom_angle_atom_site_label_3
    _geom_angle_site_symmetry_1
    _geom_angle_site_symmetry_3
    _geom_angle
    _geom_angle_publ_flag
    C21 N1 C14 . . 106.48(10) ?
    C21 N1 C15 . . 126.81(10) ?
    C14 N1 C15 . . 126.58(10) ?
    C21 N2 C1 . . 104.85(10) ?
    C14 C1 N2 . . 111.39(11) ?
    C14 C1 C2 . . 122.18(12) ?
    N2 C1 C2 . . 126.42(12) ?
    C3 C2 C7 . . 120.44(12) ?
    C3 C2 C1 . . 122.02(13) ?
    C7 C2 C1 . . 117.53(13) ?
    C4 C3 C2 . . 120.45(15) ?
    C4 C3 H3 . . 119.8 ?
    C2 C3 H3 . . 119.8 ?
    C3 C4 C5 . . 119.65(16) ?
    C3 C4 H4 . . 120.2 ?
    C5 C4 H4 . . 120.2 ?
    C6 C5 C4 . . 120.40(14) ?
    C6 C5 H5 . . 119.8 ?
    C4 C5 H5 . . 119.8 ?
    C5 C6 C7 . . 121.88(15) ?
    C5 C6 H6 . . 119.1 ?
    C7 C6 H6 . . 119.1 ?
    C6 C7 C2 . . 117.13(14) ?
    C6 C7 C8 . . 122.83(14) ?
    C2 C7 C8 . . 120.03(12) ?
    C9 C8 C13 . . 117.68(15) ?
    C9 C8 C7 . . 121.00(14) ?
    C13 C8 C7 . . 121.28(13) ?
    C10 C9 C8 . . 121.66(16) ?
    C10 C9 H9 . . 119.2 ?
    C8 C9 H9 . . 119.2 ?
    C9 C10 C11 . . 120.19(16) ?
    C9 C10 H10 . . 119.9 ?
    C11 C10 H10 . . 119.9 ?
    C12 C11 C10 . . 120.74(17) ?
    C12 C11 H11 . . 119.6 ?
    C10 C11 H11 . . 119.6 ?
    C11 C12 C13 . . 120.61(15) ?
    C11 C12 H12 . . 119.7 ?
    C13 C12 H12 . . 119.7 ?
    C12 C13 C8 . . 119.10(13) ?
    C12 C13 C14 . . 124.56(13) ?
    C8 C13 C14 . . 116.29(13) ?
    C1 C14 N1 . . 105.14(11) ?
    C1 C14 C13 . . 122.53(12) ?
    N1 C14 C13 . . 132.28(12) ?
    C20 C15 C16 . . 120.59(13) ?
    C20 C15 N1 . . 119.52(12) ?
    C16 C15 N1 . . 119.88(12) ?
    C15 C16 C17 . . 119.35(14) ?
    C15 C16 H16 . . 120.3 ?
    C17 C16 H16 . . 120.3 ?
    C16 C17 C18 . . 121.58(15) ?
    C16 C17 H17 . . 119.2 ?
    C18 C17 H17 . . 119.2 ?
    C19 C18 C17 . . 117.04(13) ?
    C19 C18 C28 . . 121.62(16) ?
    C17 C18 C28 . . 121.34(16) ?
    C20 C19 C18 . . 122.35(14) ?
    C20 C19 H19 . . 118.8 ?
    C18 C19 H19 . . 118.8 ?
    C15 C20 C19 . . 119.07(14) ?
    C15 C20 H20 . . 120.5 ?
    C19 C20 H20 . . 120.5 ?
    N2 C21 N1 . . 112.13(11) ?
    N2 C21 C22 . . 121.79(11) ?
    N1 C21 C22 . . 126.08(11) ?
    C27 C22 C23 . . 118.28(13) ?
    C27 C22 C21 . . 117.48(12) ?
    C23 C22 C21 . . 124.18(12) ?
    C24 C23 C22 . . 120.89(13) ?
    C24 C23 H23 . . 119.6 ?
    C22 C23 H23 . . 119.6 ?
    C23 C24 C25 . . 119.79(13) ?
    C23 C24 H24 . . 120.1 ?
    C25 C24 H24 . . 120.1 ?
    C26 C25 C24 . . 119.57(13) ?
    C26 C25 C29 . . 120.74(15) ?
    C24 C25 C29 . . 119.69(15) ?
    C25 C26 C27 . . 120.67(14) ?
    C25 C26 H26 . . 119.7 ?
    C27 C26 H26 . . 119.7 ?
    C26 C27 C22 . . 120.79(13) ?
    C26 C27 H27 . . 119.6 ?
    C22 C27 H27 . . 119.6 ?
    C18 C28 H28A . . 109.5 ?
    C18 C28 H28B . . 109.5 ?
    H28A C28 H28B . . 109.5 ?
    C18 C28 H28C . . 109.5 ?
    H28A C28 H28C . . 109.5 ?
    H28B C28 H28C . . 109.5 ?
    C18 C28 H28D . . 109.5 ?
    H28A C28 H28D . . 141.1 ?
    H28B C28 H28D . . 56.3 ?
    H28C C28 H28D . . 56.3 ?
    C18 C28 H28E . . 109.5 ?
    H28A C28 H28E . . 56.3 ?
    H28B C28 H28E . . 141.1 ?
    H28C C28 H28E . . 56.3 ?
    H28D C28 H28E . . 109.5 ?
    C18 C28 H28F . . 109.5 ?
    H28A C28 H28F . . 56.3 ?
    H28B C28 H28F . . 56.3 ?
    H28C C28 H28F . . 141.1 ?
    H28D C28 H28F . . 109.5 ?
    H28E C28 H28F . . 109.5 ?
    F2 C29 F3 . . 103.88(19) ?
    F2 C29 F1 . . 107.1(2) ?
    F3 C29 F1 . . 101.85(18) ?
    F2 C29 C25 . . 115.41(17) ?
    F3 C29 C25 . . 113.42(16) ?
    F1 C29 C25 . . 113.81(17) ?
loop_
    _geom_torsion_atom_site_label_1
    _geom_torsion_atom_site_label_2
    _geom_torsion_atom_site_label_3
    _geom_torsion_atom_site_label_4
    _geom_torsion_site_symmetry_1
    _geom_torsion_site_symmetry_2
    _geom_torsion_site_symmetry_3
    _geom_torsion_site_symmetry_4
    _geom_torsion
    _geom_torsion_publ_flag
    C21 N2 C1 C14 . . . . 0.56(15) ?
    C21 N2 C1 C2 . . . . -178.25(12) ?
    C14 C1 C2 C3 . . . . -177.56(13) ?
    N2 C1 C2 C3 . . . . 1.1(2) ?
    C14 C1 C2 C7 . . . . 1.5(2) ?
    N2 C1 C2 C7 . . . . -179.81(12) ?
    C7 C2 C3 C4 . . . . -0.3(2) ?
    C1 C2 C3 C4 . . . . 178.76(14) ?
    C2 C3 C4 C5 . . . . -1.6(2) ?
    C3 C4 C5 C6 . . . . 2.3(3) ?
    C4 C5 C6 C7 . . . . -1.1(3) ?
    C5 C6 C7 C2 . . . . -0.7(2) ?
    C5 C6 C7 C8 . . . . -179.74(15) ?
    C3 C2 C7 C6 . . . . 1.4(2) ?
    C1 C2 C7 C6 . . . . -177.69(12) ?
    C3 C2 C7 C8 . . . . -179.54(13) ?
    C1 C2 C7 C8 . . . . 1.4(2) ?
    C6 C7 C8 C9 . . . . -4.6(2) ?
    C2 C7 C8 C9 . . . . 176.33(13) ?
    C6 C7 C8 C13 . . . . 177.54(14) ?
    C2 C7 C8 C13 . . . . -1.5(2) ?
    C13 C8 C9 C10 . . . . 1.2(3) ?
    C7 C8 C9 C10 . . . . -176.67(16) ?
    C8 C9 C10 C11 . . . . -0.1(3) ?
    C9 C10 C11 C12 . . . . -0.6(3) ?
    C10 C11 C12 C13 . . . . 0.2(3) ?
    C11 C12 C13 C8 . . . . 1.0(2) ?
    C11 C12 C13 C14 . . . . 178.22(14) ?
    C9 C8 C13 C12 . . . . -1.6(2) ?
    C7 C8 C13 C12 . . . . 176.25(13) ?
    C9 C8 C13 C14 . . . . -179.10(13) ?
    C7 C8 C13 C14 . . . . -1.2(2) ?
    N2 C1 C14 N1 . . . . -0.94(14) ?
    C2 C1 C14 N1 . . . . 177.93(11) ?
    N2 C1 C14 C13 . . . . 176.67(11) ?
    C2 C1 C14 C13 . . . . -4.5(2) ?
    C21 N1 C14 C1 . . . . 0.93(13) ?
    C15 N1 C14 C1 . . . . 177.00(12) ?
    C21 N1 C14 C13 . . . . -176.36(13) ?
    C15 N1 C14 C13 . . . . -0.3(2) ?
    C12 C13 C14 C1 . . . . -173.14(14) ?
    C8 C13 C14 C1 . . . . 4.16(19) ?
    C12 C13 C14 N1 . . . . 3.7(2) ?
    C8 C13 C14 N1 . . . . -178.95(13) ?
    C21 N1 C15 C20 . . . . 74.53(17) ?
    C14 N1 C15 C20 . . . . -100.77(15) ?
    C21 N1 C15 C16 . . . . -105.97(15) ?
    C14 N1 C15 C16 . . . . 78.73(17) ?
    C20 C15 C16 C17 . . . . 1.1(2) ?
    N1 C15 C16 C17 . . . . -178.39(11) ?
    C15 C16 C17 C18 . . . . -0.5(2) ?
    C16 C17 C18 C19 . . . . -0.4(2) ?
    C16 C17 C18 C28 . . . . 179.00(13) ?
    C17 C18 C19 C20 . . . . 0.7(2) ?
    C28 C18 C19 C20 . . . . -178.69(13) ?
    C16 C15 C20 C19 . . . . -0.8(2) ?
    N1 C15 C20 C19 . . . . 178.68(12) ?
    C18 C19 C20 C15 . . . . -0.1(2) ?
    C1 N2 C21 N1 . . . . 0.06(14) ?
    C1 N2 C21 C22 . . . . -179.98(11) ?
    C14 N1 C21 N2 . . . . -0.64(15) ?
    C15 N1 C21 N2 . . . . -176.70(12) ?
    C14 N1 C21 C22 . . . . 179.41(11) ?
    C15 N1 C21 C22 . . . . 3.3(2) ?
    N2 C21 C22 C27 . . . . 28.74(18) ?
    N1 C21 C22 C27 . . . . -151.30(13) ?
    N2 C21 C22 C23 . . . . -148.34(14) ?
    N1 C21 C22 C23 . . . . 31.6(2) ?
    C27 C22 C23 C24 . . . . 0.1(2) ?
    C21 C22 C23 C24 . . . . 177.17(12) ?
    C22 C23 C24 C25 . . . . 0.8(2) ?
    C23 C24 C25 C26 . . . . -1.1(2) ?
    C23 C24 C25 C29 . . . . 178.93(14) ?
    C24 C25 C26 C27 . . . . 0.5(2) ?
    C29 C25 C26 C27 . . . . -179.52(14) ?
    C25 C26 C27 C22 . . . . 0.4(2) ?
    C23 C22 C27 C26 . . . . -0.7(2) ?
    C21 C22 C27 C26 . . . . -177.97(12) ?
    C26 C25 C29 F2 . . . . -20.8(3) ?
    C24 C25 C29 F2 . . . . 159.2(2) ?
    C26 C25 C29 F3 . . . . 98.9(2) ?
    C24 C25 C29 F3 . . . . -81.2(2) ?
    C26 C25 C29 F1 . . . . -145.31(19) ?
    C24 C25 C29 F1 . . . . 34.7(3) ?
loop_
    _geom_hbond_atom_site_label_D
    _geom_hbond_atom_site_label_H
    _geom_hbond_atom_site_label_A
    _geom_hbond_site_symmetry_A
    _geom_hbond_distance_DH
    _geom_hbond_distance_HA
    _geom_hbond_distance_DA
    _geom_hbond_angle_DHA
    _geom_hbond_publ_flag
    C12 H12 Cg1 1_555 0.9300 2.8400 3.698(2) 155 yes
    C26 H26 Cg2 2_656 0.9300 2.8600 3.487(2) 125 yes
_iucr_refine_instructions_details
;
TITL MOHANDASS6A in P-1
CELL  0.71073   8.1130  11.7330  12.7130   76.397   73.490   86.185
ZERR     2.00   0.0030   0.0050   0.0020    0.001    0.002    0.005
LATT   1
SFAC  C    H        F  N
UNIT  58   38       6  4
MERG   0
FMAP   2
PLAN   25
SIZE     0.25   0.30   0.35
ACTA 50
omit 0 1 1
omit 0 -1 -1
BOND   $H
CONF
L.S.  10
WGHT    0.125700    0.462000
EXTI    0.022132
BASF   0.03895
FVAR       0.55759
N1    4    0.208653    0.082885    0.540482    11.00000    0.05263    0.04309 =
         0.04044   -0.00922   -0.01276    0.00262
N2    4    0.308491   -0.015020    0.403577    11.00000    0.05543    0.04634 =
         0.04049   -0.00565   -0.01328    0.00031
F1    3    0.021998   -0.513428    0.861066    11.00000    0.11578    0.11103 =
         0.21941    0.08961   -0.02771   -0.03402
F2    3    0.248518   -0.563336    0.759529    11.00000    0.36699    0.05027 =
         0.11421    0.01108    0.02516    0.01096
F3    3    0.249626   -0.491220    0.887786    11.00000    0.22962    0.13006 =
         0.14801    0.05897   -0.11886   -0.02296
C1    1    0.309324    0.103748    0.357455    11.00000    0.04838    0.04538 =
         0.04504   -0.00453   -0.01725    0.00074
C2    1    0.360351    0.159135    0.240093    11.00000    0.04839    0.05180 =
         0.04287   -0.00153   -0.01560   -0.00066
C3    1    0.414149    0.094727    0.156908    11.00000    0.07186    0.05957 =
         0.04411   -0.00504   -0.01680    0.00114
AFIX  43
H3    2    0.419566    0.013373    0.177429    11.00000   -1.20000
AFIX   0
C4    1    0.458982    0.150533    0.045327    11.00000    0.08754    0.07941 =
         0.04262   -0.00439   -0.01517   -0.00014
AFIX  43
H4    2    0.497453    0.107450   -0.009772    11.00000   -1.20000
AFIX   0
C5    1    0.446712    0.271714    0.014896    11.00000    0.09807    0.07924 =
         0.04450    0.00971   -0.01487   -0.00517
AFIX  43
H5    2    0.473152    0.309569   -0.060862    11.00000   -1.20000
AFIX   0
C6    1    0.396204    0.335534    0.095264    11.00000    0.08196    0.05855 =
         0.05812    0.01096   -0.01760   -0.00391
AFIX  43
H6    2    0.390799    0.416768    0.073092    11.00000   -1.20000
AFIX   0
C7    1    0.352152    0.282348    0.210375    11.00000    0.05239    0.05279 =
         0.05292    0.00339   -0.01837   -0.00068
C8    1    0.296763    0.349230    0.298334    11.00000    0.05667    0.04593 =
         0.06370   -0.00185   -0.02120    0.00381
C9    1    0.296997    0.472527    0.270834    11.00000    0.09198    0.04891 =
         0.08132    0.00080   -0.02744    0.00345
AFIX  43
H9    2    0.327205    0.511829    0.195446    11.00000   -1.20000
AFIX   0
C10   1    0.253866    0.536187    0.352263    11.00000    0.10433    0.04422 =
         0.10299   -0.01062   -0.02698    0.00820
AFIX  43
H10   2    0.255239    0.617683    0.331753    11.00000   -1.20000
AFIX   0
C11   1    0.208632    0.480100    0.464015    11.00000    0.09183    0.05402 =
         0.09502   -0.02480   -0.02595    0.00752
AFIX  43
H11   2    0.180615    0.524012    0.518772    11.00000   -1.20000
AFIX   0
C12   1    0.204282    0.360485    0.495759    11.00000    0.07091    0.05193 =
         0.07120   -0.01575   -0.02256    0.00381
AFIX  43
H12   2    0.173054    0.323791    0.571864    11.00000   -1.20000
AFIX   0
C13   1    0.246721    0.292098    0.414166    11.00000    0.05268    0.04547 =
         0.05890   -0.00954   -0.02047    0.00251
C14   1    0.250337    0.166567    0.439356    11.00000    0.04685    0.04488 =
         0.04664   -0.00630   -0.01677    0.00158
C15   1    0.148172    0.105021    0.651825    11.00000    0.05602    0.04291 =
         0.04246   -0.00957   -0.01397   -0.00140
C16   1   -0.020914    0.134503    0.692670    11.00000    0.05302    0.06488 =
         0.05766   -0.01973   -0.01841    0.00302
AFIX  43
H16   2   -0.097248    0.138326    0.649487    11.00000   -1.20000
AFIX   0
C17   1   -0.076293    0.158354    0.798246    11.00000    0.05982    0.06358 =
         0.06404   -0.01958   -0.00415    0.00116
AFIX  43
H17   2   -0.190593    0.178887    0.825491    11.00000   -1.20000
AFIX   0
C18   1    0.034459    0.152465    0.864923    11.00000    0.07951    0.05283 =
         0.04418   -0.01161   -0.01062   -0.00295
C19   1    0.202343    0.120970    0.821108    11.00000    0.07567    0.07995 =
         0.05272   -0.01485   -0.02785    0.00251
AFIX  43
H19   2    0.278974    0.115527    0.864330    11.00000   -1.20000
AFIX   0
C20   1    0.260543    0.097317    0.715784    11.00000    0.05533    0.06374 =
         0.04852   -0.01150   -0.01785    0.00408
AFIX  43
H20   2    0.374605    0.076381    0.688360    11.00000   -1.20000
AFIX   0
C21   1    0.247548   -0.024646    0.513425    11.00000    0.04679    0.04436 =
         0.04156   -0.00645   -0.01354   -0.00039
C22   1    0.226379   -0.139283    0.593529    11.00000    0.05070    0.04431 =
         0.04205   -0.00659   -0.01615   -0.00253
C23   1    0.098649   -0.164714    0.695269    11.00000    0.05586    0.05475 =
         0.05104   -0.01139   -0.00778    0.00139
AFIX  43
H23   2    0.023268   -0.105975    0.717315    11.00000   -1.20000
AFIX   0
C24   1    0.082288   -0.275592    0.763750    11.00000    0.06203    0.06195 =
         0.04490   -0.00367   -0.00625   -0.00928
AFIX  43
H24   2   -0.004527   -0.291785    0.831169    11.00000   -1.20000
AFIX   0
C25   1    0.195998   -0.363393    0.731834    11.00000    0.06964    0.05208 =
         0.04868    0.00237   -0.02110   -0.01147
C26   1    0.321480   -0.339002    0.631483    11.00000    0.06295    0.04858 =
         0.05976   -0.00565   -0.01605    0.00360
AFIX  43
H26   2    0.397030   -0.397790    0.609755    11.00000   -1.20000
AFIX   0
C27   1    0.336887   -0.228796    0.562705    11.00000    0.05425    0.04999 =
         0.04763   -0.00428   -0.00847   -0.00189
AFIX  43
H27   2    0.422359   -0.213799    0.494593    11.00000   -1.20000
AFIX   0
C28   1   -0.026272    0.180594    0.979747    11.00000    0.12098    0.09051 =
         0.05431   -0.02188   -0.01191   -0.00280
AFIX 127
H28A  2   -0.145390    0.202483    0.994637    10.50000   -1.50000
H28B  2    0.040324    0.244327    0.981675    10.50000   -1.50000
H28C  2   -0.012370    0.112861    1.035951    10.50000   -1.50000
H28D  2    0.067099    0.170631    1.013539    10.50000   -1.50000
H28E  2   -0.118615    0.128787    1.026500    10.50000   -1.50000
H28F  2   -0.065921    0.260253    0.972225    10.50000   -1.50000
AFIX   0
C29   1    0.180042   -0.482016    0.806561    11.00000    0.10069    0.06123 =
         0.07293    0.01113   -0.02082   -0.01137
HKLF 5
REM  MOHANDASS6A in P-1
REM R1 =  0.0682 for  14735 Fo > 4sig(Fo)  and  0.0978 for all  22544 data
REM    310 parameters refined using      0 restraints
END
WGHT      0.1257      0.4618
REM Highest difference peak  0.715,  deepest hole -0.379,  1-sigma level  0.064
Q1    1   0.0828 -0.5420  0.7631  11.00000  0.05    0.72
Q2    1   0.3210 -0.5277  0.8015  11.00000  0.05    0.46
Q3    1   0.1052 -0.4843  0.9093  11.00000  0.05    0.45
Q4    1   0.2820 -0.5799  0.7428  11.00000  0.05    0.29
Q5    1   0.3161  0.1231  0.3021  11.00000  0.05    0.26
Q6    1  -0.0496  0.3683  0.9996  11.00000  0.05    0.25
Q7    1   0.0726 -0.2991  0.8738  11.00000  0.05    0.24
Q8    1  -0.0126 -0.5667  0.9504  11.00000  0.05    0.23
Q9    1   0.3104  0.3249  0.3537  11.00000  0.05    0.23
Q10   1   0.4117  0.3071  0.1615  11.00000  0.05    0.23
Q11   1   0.0481 -0.4002  0.9086  11.00000  0.05    0.22
Q12   1   0.1567 -0.2952  0.7717  11.00000  0.05    0.22
Q13   1   0.1304 -0.1197  0.7954  11.00000  0.05    0.21
Q14   1   0.0832 -0.2066  0.8591  11.00000  0.05    0.21
Q15   1   0.3621  0.3314  0.2578  11.00000  0.05    0.21
Q16   1   0.3369  0.1432  0.4078  11.00000  0.05    0.21
Q17   1   0.0285 -0.4115  0.9578  11.00000  0.05    0.20
Q18   1   0.0579 -0.3522  0.8182  11.00000  0.05    0.20
Q19   1   0.5140  0.4618 -0.0253  11.00000  0.05    0.20
Q20   1   0.1777 -0.3397  0.7459  11.00000  0.05    0.20
Q21   1   0.2131 -0.0729  0.5551  11.00000  0.05    0.19
Q22   1   0.3899  0.2255  0.2234  11.00000  0.05    0.19
Q23   1  -0.1223  0.2179  1.1038  11.00000  0.05    0.18
Q24   1   0.4519  0.4546  0.0634  11.00000  0.05    0.18
Q25   1   0.1836  0.0340  0.5383  11.00000  0.05    0.18
;
