# Supplementary material for: 1-(4-Methyl­phen­yl)-2-[4-(trifluoro­methyl)phen­yl]-1H-phenanthro[9,10-d]imida­zole
Source: Acta Crystallogr Sect E Struct Rep Online. 2013 Apr 13;69(Pt 5):o710. doi: 10.1107/S1600536813009471 (PMC3648243; doi:10.1107/S1600536813009471)
Supplement: Supplementary file 2 [file e-69-0o710-Isup2.hkl]

# 
# h,k,l, Fc-squared, Fo-squared, sigma(Fo-squared) and status flag 
# 
data_I
_shelx_title ' MOHANDASS6A in P-1' 
_shelx_refln_list_code          4 
_shelx_F_calc_maximum      186.59 
_exptl_crystal_F_000       468.00 
_reflns_d_resolution_high  0.7673 
 
loop_ 
 _symmetry_equiv_pos_as_xyz 
 'x, y, z' 
 '-x, -y, -z' 
 
_cell_length_a     8.1130 
_cell_length_b    11.7330 
_cell_length_c    12.7130 
_cell_angle_alpha  76.397 
_cell_angle_beta   73.490 
_cell_angle_gamma  86.185 
 
_shelx_F_squared_multiplier     1.000 
 
loop_ 
 _refln_index_h 
 _refln_index_k 
 _refln_index_l 
 _refln_F_squared_calc 
 _refln_F_squared_meas 
 _refln_F_squared_sigma 
 _refln_observed_status 
  -1   0   0      724.64      646.79     24.08 o 
  -1   0   0      724.64      581.66     38.93 o 
  -1   0   0      724.64      658.90     22.98 o 
  -1   0   0      724.64      685.99     23.08 o 
   1   0   0      724.64      672.06     24.21 o 
   1   0   0      724.64      635.39     24.01 o 
   1   0   0      724.64      653.59     22.98 o 
   1   0   0      724.64      675.61     23.05 o 
  -1   0   0      724.64      615.22     24.08 o 
   2   0   0     7279.81     7159.80    257.43 o 
  -2   0   0     7279.81     7213.97    258.98 o 
  -2   0   0     7279.81     6234.35    417.34 o 
  -2   0   0     7279.81     7479.78    245.76 o 
   2   0   0     7279.81     7341.54    257.39 o 
   2   0   0     7279.81     7175.05    244.54 o 
   2   0   0     7279.81     7656.57    246.68 o 
  -2   0   0     7279.81     6811.91    246.35 o 
  -2   0   0     7279.81     7390.24    256.54 o 
   3   0   0      738.57      701.83     27.86 o 
   3   0   0      738.57      716.07     26.40 o 
  -3   0   0      738.57      753.98     26.43 o 
   3   0   0      738.57      716.40     26.40 o 
  -3   0   0      738.57      812.72     28.09 o 
  -3   0   0      738.57      693.35     27.60 o 
  -3   0   0      738.57      758.53     44.24 o 
  -3   0   0      738.57      748.00     26.43 o 
  -4   0   0      920.50      912.03     31.55 o 
   4   0   0      920.50      862.29     33.20 o 
   4   0   0      920.50      879.47     31.45 o 
  -4   0   0      920.50      835.61     31.29 o 
  -4   0   0      920.50      873.88     32.94 o 
   4   0   0      920.50      871.74     31.42 o 
  -4   0   0      920.50      905.20     33.37 o 
  -4   0   0      920.50      823.01     52.24 o 
  -5   0   0       67.11       55.00      3.73 o 
  -5   0   0       67.11       45.47      5.79 o 
  -5   0   0       67.11       40.29      3.70 o 
   5   0   0       67.11       46.47      3.96 o 
   5   0   0       67.11       42.35      3.41 o 
  -5   0   0       67.11       41.26      3.25 o 
  -5   0   0       67.11       54.23      3.99 o 
   6   0   0        6.26        8.75      2.41 o 
  -6   0   0        6.26        8.30      2.03 o 
  -6   0   0        6.26        6.21      1.77 o 
   6   0   0        6.26        7.59      1.90 o 
   6   0   0        6.26        2.77      2.32 o 
  -6   0   0        6.26        6.66      2.12 o 
  -6   0   0        6.26        8.39      2.96 o 
  -7   0   0       20.57       16.41      3.15 o 
  -7   0   0       20.57       11.64      2.51 o 
   7   0   0       20.57       15.67      3.41 o 
   7   0   0       20.57       19.98      2.93 o 
  -7   0   0       20.57       17.18      2.93 o 
   7   0   0       20.57       15.09      3.12 o 
  -8   0   0        1.55        3.22      2.12 o 
  -8   0   0        1.55        2.83      2.44 o 
   8   0   0        1.55        2.19      1.77 o 
   8   0   0        1.55        4.47      2.15 o 
  -9   0   0       10.81       10.16      3.60 o 
  -9   0   0       10.81        7.27      2.61 o 
   9   0   0       10.81        9.59      2.83 o 
 -10   0   0        0.02       -0.58      2.83 o 
 -10   1   0        2.50        1.45      3.18 o 
  -9   1   0       17.00       15.12      3.89 o 
  -9   1   0       17.00       17.92      3.47 o 
   9  -1   0       17.00        9.91      2.93 o 
  -8   1   0       20.37       20.91      3.92 o 
   8  -1   0       20.37       21.65      3.18 o 
   8  -1   0       20.37       23.19      3.57 o 
  -8   1   0       20.37       19.81      3.35 o 
   7  -1   0        1.57        4.57      2.83 o 
   7  -1   0        1.57       -0.90      1.42 o 
  -7   1   0        1.57        4.73      2.03 o 
  -7   1   0        1.57        3.28      2.38 o 
  -7   1   0        1.57        3.02      1.61 o 
   7  -1   0        1.57        2.15      2.41 o 
  -6   1   0       21.85       33.26      5.66 o 
   6  -1   0       21.85       31.07      3.76 o 
  -6   1   0       21.85       34.48      3.54 o 
   6  -1   0       21.85       26.67      3.18 o 
  -6   1   0       21.85       31.40      3.18 o 
  -6   1   0       21.85       23.16      3.12 o 
  -5   1   0        0.93       -1.61      3.44 o 
  -5   1   0        0.93        0.93      1.19 o 
   5  -1   0        0.93        0.68      1.61 o 
  -5   1   0        0.93        3.18      1.51 o 
   5  -1   0        0.93        2.99      1.32 o 
  -5   1   0        0.93        3.12      1.74 o 
   4  -1   0      534.85      773.04     26.88 o 
  -4   1   0      534.85      722.31     26.79 o 
   4  -1   0      534.85      790.15     28.60 o 
  -4   1   0      534.85      749.39     44.71 o 
  -4   1   0      534.85      731.47     26.72 o 
   4  -1   0      534.85      612.78     26.49 o 
  -3   1   0      209.09      213.55      9.00 o 
  -3   1   0      209.09      231.36      9.77 o 
   3  -1   0      209.09      204.94      9.58 o 
  -3   1   0      209.09      237.33      9.13 o 
  -3   1   0      209.09      225.39      9.48 o 
   3  -1   0      209.09      228.20      9.13 o 
   3  -1   0      209.09      223.04      9.10 o 
   2  -1   0      892.02     2934.78    113.55 o 
   2  -1   0      892.02     3698.37    119.61 o 
   1  -1   0     2085.76     1844.54     65.57 o 
  -1   1   0     2085.76     1761.24     65.57 o 
   1  -1   0     2085.76     1936.70     65.71 o 
   1  -1   0     2085.76     1936.05     68.71 o 
  -1   1   0     2085.76     1897.28     68.78 o 
   1  -1   0     2085.76     1871.55     68.92 o 
  -1   1   0     2085.76     2000.96     68.88 o 
  -1   1   0     2085.76     1942.46     65.61 o 
  -1  -1   0     2202.99     2113.28     76.89 o 
   1   1   0     2202.99     2121.14     79.62 o 
   1   1   0     2202.99     2244.55     75.99 o 
   1   1   0     2202.99     2202.49    127.92 o 
   1   1   0     2202.99     2173.66     76.40 o 
  -1  -1   0     2202.99     2179.06     80.18 o 
   1   1   0     2202.99     2109.96     79.55 o 
  -1  -1   0     2202.99     2182.83    127.64 o 
  -3  -1   0      303.20      303.96     11.56 o 
   3   1   0      303.20      276.18     17.99 o 
   3   1   0      303.20      268.69     10.69 o 
   3   1   0      303.20      279.93     11.37 o 
  -3  -1   0      303.20      281.58     11.24 o 
  -3  -1   0      303.20      291.78     10.76 o 
   3   1   0      303.20      257.96     11.27 o 
  -3  -1   0      303.20      265.46     10.60 o 
   3   1   0      303.20      287.75     10.76 o 
  -3  -1   0      303.20      288.72     17.83 o 
   4   1   0      259.72      232.58     10.32 o 
  -4  -1   0      259.72      241.71     15.93 o 
   4   1   0      259.72      229.81      9.68 o 
  -4  -1   0      259.72      242.03      9.71 o 
  -4  -1   0      259.72      230.52     10.19 o 
   4   1   0      259.72      242.81     10.45 o 
  -4  -1   0      259.72      224.88      9.55 o 
  -4  -1   0      259.72      250.29     10.61 o 
   4   1   0      259.72      238.33      9.74 o 
  -5  -1   0       55.82       33.27      3.22 o 
   5   1   0       55.82       30.83      2.77 o 
  -5  -1   0       55.82       32.34      2.77 o 
   5   1   0       55.82       36.46      3.31 o 
  -5  -1   0       55.82       37.68      3.15 o 
  -5  -1   0       55.82       30.41      4.44 o 
  -5  -1   0       55.82       30.18      3.19 o 
   5   1   0       55.82       32.92      3.25 o 
  -6  -1   0       16.14       15.92      3.54 o 
  -6  -1   0       16.14       14.25      2.19 o 
  -6  -1   0       16.14       11.10      2.22 o 
  -6  -1   0       16.14       11.23      2.16 o 
   6   1   0       16.14       18.30      2.90 o 
   6   1   0       16.14       12.45      2.16 o 
  -6  -1   0       16.14       10.74      2.32 o 
  -7  -1   0        1.22        1.16      1.96 o 
  -7  -1   0        1.22       -0.77      1.38 o 
   7   1   0        1.22       -0.45      1.25 o 
  -8  -1   0        0.91        2.64      2.28 o 
   8   1   0        0.91        1.67      1.87 o 
  -8  -1   0        0.91        1.32      1.83 o 
   8   1   0        0.91       -1.19      1.70 o 
  -9  -1   0        3.12       -0.68      1.67 o 
  -9  -1   0        3.12        8.49      3.25 o 
 -10  -1   0        0.08        2.15      3.18 o 
  10  -2   0        1.11        5.50      2.73 o 
 -10   2   0        1.11        2.77      3.25 o 
   9  -2   0        0.60        1.09      1.90 o 
  -9   2   0        0.60        3.38      2.96 o 
  -9   2   0        0.60        0.84      2.32 o 
   9  -2   0        0.60       -1.16      2.28 o 
   8  -2   0        0.16       -0.96      2.03 o 
  -8   2   0        0.16        3.18      2.77 o 
  -8   2   0        0.16       -0.45      1.99 o 
   8  -2   0        0.16        0.55      1.96 o 
   7  -2   0       60.27       70.53      6.31 o 
   7  -2   0       60.27       78.51      6.82 o 
  -7   2   0       60.27       79.18      6.34 o 
   7  -2   0       60.27       68.08      5.44 o 
  -7   2   0       60.27       66.31      5.34 o 
   7  -2   0       60.27       83.72      5.50 o 
  -6   2   0        0.22        0.00      1.58 o 
   6  -2   0        0.22        0.80      1.22 o 
   6  -2   0        0.22       -1.58      1.93 o 
  -6   2   0        0.22       -1.06      1.22 o 
  -6   2   0        0.22        1.83      1.58 o 
   5  -2   0        4.74       27.28      2.86 o 
   4  -2   0       68.39      123.76      6.69 o 
   4  -2   0       68.39      174.06      7.27 o 
   3  -2   0      318.44      257.59     10.08 o 
  -3   2   0      318.44      271.06     10.11 o 
  -3   2   0      318.44      227.55     10.34 o 
  -3   2   0      318.44      249.13     10.08 o 
   3  -2   0      318.44      227.61     10.66 o 
  -2   2   0     3747.57     3802.76    125.54 o 
  -2   2   0     3747.57     3747.86    131.71 o 
   2  -2   0     3747.57     3543.87    125.47 o 
  -2   2   0     3747.57     3534.58    125.47 o 
   2  -2   0     3747.57     3504.42    131.74 o 
   2  -2   0     3747.57     3832.86    131.54 o 
  -2   2   0     3747.57     3551.58    131.50 o 
   2  -2   0     3747.57     3735.93    125.51 o 
   1  -2   0      826.08      755.35     27.19 o 
   1  -2   0      826.08      757.02     28.64 o 
  -1   2   0      826.08      787.30     27.23 o 
   1  -2   0      826.08      785.33     28.47 o 
   1  -2   0      826.08      762.80     27.19 o 
  -1   2   0      826.08      771.51     28.51 o 
  -1   2   0      826.08      796.96     27.26 o 
  -1   2   0      826.08      797.94     28.60 o 
   0   2   0      538.93      519.24     17.21 o 
   0   2   0      538.93      526.66     19.82 o 
   0   2   0      538.93      544.59     18.65 o 
   0  -2   0      538.93      538.01     19.76 o 
   0  -2   0      538.93      528.20     17.27 o 
   0  -2   0      538.93      531.41     19.86 o 
   0   2   0      538.93      544.33     18.35 o 
   0   2   0      538.93      545.21     19.89 o 
   0   2   0      538.93      539.58     18.91 o 
   0  -2   0      538.93      509.95     18.97 o 
   0   2   0      538.93      533.44     18.87 o 
   0  -2   0      538.93      522.74     19.10 o 
   0  -2   0      538.93      555.35     18.42 o 
   1   2   0       38.92       21.86      1.06 o 
  -1  -2   0       38.92       26.98      1.32 o 
   1   2   0       38.92       26.50      1.13 o 
   1   2   0       38.92       28.75      1.35 o 
   2   2   0     1517.66     1404.28     83.97 o 
   2   2   0     1517.66     1424.96     51.86 o 
   2   2   0     1517.66     1400.62     49.35 o 
  -2  -2   0     1517.66     1434.54     49.48 o 
   2   2   0     1517.66     1415.38     51.66 o 
   2   2   0     1517.66     1487.63     49.52 o 
  -2  -2   0     1517.66     1450.46     51.83 o 
  -2  -2   0     1517.66     1381.39     49.48 o 
  -2  -2   0     1517.66     1455.29     51.90 o 
  -2  -2   0     1517.66     1440.12     83.94 o 
   3   2   0       18.96       18.82      3.12 o 
  -3  -2   0       18.96       16.73      1.67 o 
   3   2   0       18.96       16.34      1.45 o 
   3   2   0       18.96       20.62      1.64 o 
   3   2   0       18.96       17.08      1.71 o 
  -3  -2   0       18.96       19.27      1.48 o 
  -3  -2   0       18.96       18.56      2.73 o 
  -4  -2   0     1069.27     1079.72     40.62 o 
   4   2   0     1069.27     1095.04     38.47 o 
   4   2   0     1069.27     1043.10     38.47 o 
  -4  -2   0     1069.27     1139.27     38.47 o 
   4   2   0     1069.27     1045.51     64.72 o 
  -4  -2   0     1069.27     1053.25     38.25 o 
   4   2   0     1069.27     1063.82     40.36 o 
  -4  -2   0     1069.27     1148.21     40.46 o 
  -4  -2   0     1069.27     1110.03     64.85 o 
  -5  -2   0       95.87       85.08      5.21 o 
  -5  -2   0       95.87       73.30      7.18 o 
  -5  -2   0       95.87       75.03      4.76 o 
   5   2   0       95.87       84.05      5.02 o 
  -5  -2   0       95.87       82.08      4.54 o 
  -5  -2   0       95.87       76.93      4.28 o 
   5   2   0       95.87       75.13      4.47 o 
  -6  -2   0        9.19        6.11      1.99 o 
  -6  -2   0        9.19        5.66      2.64 o 
   6   2   0        9.19        6.24      2.03 o 
  -6  -2   0        9.19        4.31      1.54 o 
  -6  -2   0        9.19        6.75      1.74 o 
   6   2   0        9.19        6.08      1.77 o 
  -6  -2   0        9.19        8.52      2.28 o 
   7   2   0        8.19        6.27      2.12 o 
  -7  -2   0        8.19       11.71      2.77 o 
  -7  -2   0        8.19       13.80      2.28 o 
  -8  -2   0        3.16        0.93      1.61 o 
  -8  -2   0        3.16        6.40      2.67 o 
  -9  -2   0        3.23        0.68      2.57 o 
  -9  -2   0        3.23        0.87      1.80 o 
 -10  -2   0        3.42        4.66      3.41 o 
   9  -3   0       12.79       14.57      3.54 o 
  -9   3   0       12.79       12.74      3.41 o 
  -9   3   0       12.79       12.25      3.70 o 
   9  -3   0       12.79        7.98      3.12 o 
  -8   3   0        3.93        9.23      3.15 o 
   8  -3   0        3.93        6.66      2.70 o 
   8  -3   0        3.93       -0.35      2.73 o 
   8  -3   0        3.93        2.64      3.22 o 
  -8   3   0        3.93        1.29      1.96 o 
   8  -3   0        3.93        0.35      1.83 o 
   7  -3   0       18.54       17.34      3.12 o 
  -7   3   0       18.54       15.47      3.06 o 
  -7   3   0       18.54       15.57      3.35 o 
   7  -3   0       18.54       12.35      2.80 o 
   7  -3   0       18.54       22.42      4.02 o 
  -6   3   0        5.19        3.22      1.83 o 
  -6   3   0        5.19        1.90      1.51 o 
   5  -3   0       73.46       75.89      4.73 o 
   5  -3   0       73.46       62.34      4.31 o 
  -5   3   0       73.46       61.05      4.67 o 
  -5   3   0       73.46       66.88      4.51 o 
  -5   3   0       73.46       58.48      4.41 o 
   5  -3   0       73.46       55.13      4.92 o 
   4  -3   0      141.72      109.73      6.57 o 
  -4   3   0      141.72      104.13      5.80 o 
   4  -3   0      141.72      107.19      5.77 o 
  -4   3   0      141.72      120.97      6.06 o 
   4  -3   0      141.72      118.49      6.02 o 
  -4   3   0      141.72      107.67      6.12 o 
   3  -3   0        1.44        2.06      1.06 o 
   3  -3   0        1.44        3.86      1.25 o 
   3  -3   0        1.44        1.80      1.29 o 
  -3   3   0        1.44        2.38      1.09 o 
   3  -3   0        1.44        3.12      1.13 o 
  -3   3   0        1.44        3.99      1.29 o 
   3  -3   0        1.44        1.83      0.87 o 
  -3   3   0        1.44        2.03      1.19 o 
   2  -3   0      134.70      132.56      6.51 o 
  -2   3   0      134.70      138.62      6.09 o 
  -2   3   0      134.70      145.87      6.09 o 
   2  -3   0      134.70      139.59      6.06 o 
  -2   3   0      134.70      144.10      6.35 o 
   2  -3   0      134.70      149.29      6.38 o 
   2  -3   0      134.70      133.88      5.99 o 
   2  -3   0      134.70      140.52      6.06 o 
  -1   3   0      201.12      189.07      7.52 o 
  -1   3   0      201.12      184.10      7.62 o 
   1  -3   0      201.12      184.10      7.33 o 
  -1   3   0      201.12      189.40      7.23 o 
  -1   3   0      201.12      188.98      7.26 o 
   1  -3   0      201.12      187.78      7.23 o 
   1  -3   0      201.12      181.23      7.72 o 
   1  -3   0      201.12      183.62      7.17 o 
   1  -3   0      201.12      185.68      7.52 o 
   0   3   0     6257.00     5752.76    210.02 o 
   0   3   0     6257.00     5695.81    198.95 o 
   0   3   0     6257.00     5962.57    209.37 o 
   0   3   0     6257.00     5620.72    199.16 o 
   0  -3   0     6257.00     5963.80    179.39 o 
   0  -3   0     6257.00     5698.42    208.97 o 
   0  -3   0     6257.00     5533.03    208.32 o 
   0  -3   0     6257.00     5776.22    192.14 o 
   0   3   0     6257.00     5804.28    196.19 o 
   0  -3   0     6257.00     5605.15    201.12 o 
   0  -3   0     6257.00     5802.72    201.01 o 
   0   3   0     6257.00     6033.64    179.18 o 
  -1  -3   0     8169.48     8341.42    271.35 o 
   1   3   0     8169.48     8004.93    269.95 o 
   1   3   0     8169.48     8056.31    251.85 o 
   2   3   0      311.33      313.63     11.15 o 
  -2  -3   0      311.33      309.20     11.83 o 
  -2  -3   0      311.33      326.43     11.96 o 
   2   3   0      311.33      325.97     11.34 o 
   2   3   0      311.33      307.91     11.25 o 
   2   3   0      311.33      307.75     20.00 o 
  -3  -3   0       10.88       10.74      1.03 o 
   3   3   0       10.88       10.58      1.13 o 
   3   3   0       10.88       11.68      2.57 o 
  -3  -3   0       10.88        9.71      1.25 o 
   3   3   0       10.88       12.58      1.22 o 
  -3  -3   0       10.88       12.67      1.13 o 
  -3  -3   0       10.88       11.03      1.38 o 
   3   3   0       10.88       12.42      1.19 o 
   4   3   0      234.36      249.74     10.03 o 
   4   3   0      234.36      259.93     10.09 o 
  -4  -3   0      234.36      254.52     10.57 o 
  -4  -3   0      234.36      262.03      9.86 o 
   4   3   0      234.36      254.00     10.41 o 
  -4  -3   0      234.36      244.30      9.70 o 
   4   3   0      234.36      242.23     17.02 o 
  -4  -3   0      234.36      261.25     17.18 o 
  -5  -3   0       12.60        8.14      1.42 o 
  -5  -3   0       12.60        7.88      1.83 o 
   5   3   0       12.60       10.23      4.09 o 
  -5  -3   0       12.60        8.78      2.89 o 
  -5  -3   0       12.60       10.74      1.96 o 
   5   3   0       12.60        7.75      1.54 o 
   5   3   0       12.60        8.91      1.77 o 
  -6  -3   0        1.29        2.48      1.16 o 
  -6  -3   0        1.29        5.05      2.80 o 
   6   3   0        1.29        2.51      1.64 o 
  -6  -3   0        1.29       -0.10      0.58 o 
   6   3   0        1.29        5.21      1.64 o 
  -6  -3   0        1.29        2.44      1.74 o 
  -6  -3   0        1.29        3.28      1.87 o 
   7   3   0        0.54        2.19      1.51 o 
  -7  -3   0        0.54        2.57      1.83 o 
  -7  -3   0        0.54       -1.16      1.16 o 
  -8  -3   0       10.35       12.61      2.32 o 
  -8  -3   0       10.35       11.87      3.02 o 
  -9  -3   0        3.87        2.70      2.70 o 
  -9  -3   0        3.87        3.92      1.93 o 
   9  -4   0        1.70        3.89      2.32 o 
  -9   4   0        1.70        0.32      2.93 o 
   9  -4   0        1.70        4.02      2.73 o 
  -9   4   0        1.70        3.31      2.32 o 
  -8   4   0        0.12        2.80      2.25 o 
  -8   4   0        0.12       -0.55      1.87 o 
   8  -4   0        0.12        1.67      2.38 o 
   8  -4   0        0.12       -0.03      1.93 o 
   8  -4   0        0.12       -0.16      2.99 o 
   8  -4   0        0.12       -0.32      2.67 o 
  -7   4   0        2.61        0.32      1.80 o 
   7  -4   0        2.61        2.35      2.09 o 
   7  -4   0        2.61        2.44      2.77 o 
  -7   4   0        2.61        3.09      2.32 o 
   7  -4   0        2.61        3.47      1.90 o 
   6  -4   0        3.58        2.15      1.64 o 
   6  -4   0        3.58        6.53      2.12 o 
  -6   4   0        3.58        5.79      2.35 o 
  -6   4   0        3.58        3.63      1.93 o 
   6  -4   0        3.58        5.66      2.73 o 
   5  -4   0       33.46       47.90      3.92 o 
   5  -4   0       33.46       44.04      4.31 o 
  -5   4   0       33.46       42.47      3.96 o 
  -5   4   0       33.46       45.78      3.80 o 
   5  -4   0       33.46       39.18      3.47 o 
  -4   4   0       42.11       72.07      4.63 o 
  -4   4   0       42.11       70.95      4.41 o 
   4  -4   0       42.11       56.85      4.15 o 
   4  -4   0       42.11       71.43      5.24 o 
  -4   4   0       42.11       55.53      4.34 o 
   4  -4   0       42.11       60.33      4.18 o 
   4  -4   0       42.11       70.98      4.44 o 
   3  -4   0      246.43      240.45     10.22 o 
   3  -4   0      246.43      237.00     11.09 o 
   3  -4   0      246.43      234.61     10.19 o 
  -3   4   0      246.43      249.48     10.74 o 
   3  -4   0      246.43      258.80     10.77 o 
  -3   4   0      246.43      236.68     10.22 o 
   3  -4   0      246.43      252.84     10.35 o 
  -3   4   0      246.43      257.45     10.38 o 
   2  -4   0        3.34        2.96      1.25 o 
  -2   4   0        3.34        4.41      1.13 o 
  -2   4   0        3.34        2.80      1.00 o 
  -2   4   0        3.34        5.31      1.19 o 
   2  -4   0        3.34        5.79      1.16 o 
   2  -4   0        3.34        5.15      1.29 o 
   2  -4   0        3.34        4.76      1.06 o 
   2  -4   0        3.34        5.79      1.19 o 
   1  -4   0      150.50      139.61      6.29 o 
  -1   4   0      150.50      143.10      5.83 o 
   1  -4   0      150.50      148.19      5.83 o 
  -1   4   0      150.50      142.13      6.03 o 
   1  -4   0      150.50      137.13      6.03 o 
  -1   4   0      150.50      129.85      5.80 o 
   1  -4   0      150.50      148.03      6.12 o 
   1  -4   0      150.50      139.13      5.80 o 
   1  -4   0      150.50      138.74      5.77 o 
   0   4   0      498.86      534.21     18.38 o 
   0   4   0      498.86      515.35     17.38 o 
   0   4   0      498.86      515.86     19.10 o 
   0  -4   0      498.86      534.12     18.28 o 
   0  -4   0      498.86      502.80     19.29 o 
   0  -4   0      498.86      489.31     18.25 o 
   0  -4   0      498.86      529.61     18.48 o 
   0   4   0      498.86      506.49     18.28 o 
   0  -4   0      498.86      515.15     17.47 o 
   0   4   0      498.86      524.94     19.10 o 
   0  -4   0      498.86      528.70     19.16 o 
   0   4   0      498.86      521.86     17.99 o 
  -1  -4   0      702.83      684.76     23.89 o 
  -1  -4   0      702.83      696.66     24.21 o 
   1   4   0      702.83      685.61     22.75 o 
  -2  -4   0       27.37       22.94      1.42 o 
   2   4   0       27.37       26.13      1.29 o 
  -2  -4   0       27.37       24.20      1.29 o 
   2   4   0       27.37       21.91      1.22 o 
   2   4   0       27.37       26.35      1.71 o 
  -3  -4   0       44.26       40.96      2.35 o 
   3   4   0       44.26       45.50      2.32 o 
   3   4   0       44.26       44.12      2.32 o 
   3   4   0       44.26       40.74      2.22 o 
   3   4   0       44.26       36.75      4.51 o 
  -3  -4   0       44.26       42.22      2.57 o 
  -4  -4   0       89.08       95.47      4.06 o 
  -4  -4   0       89.08      100.79      4.18 o 
   4   4   0       89.08       99.24      4.64 o 
  -4  -4   0       89.08       99.21      5.15 o 
   4   4   0       89.08       95.35      8.43 o 
  -4  -4   0       89.08       92.87      4.80 o 
   4   4   0       89.08      101.01      4.44 o 
  -5  -4   0       47.07       52.93      3.99 o 
  -5  -4   0       47.07       51.29      2.99 o 
   5   4   0       47.07       57.92      3.54 o 
   5   4   0       47.07       60.71      3.60 o 
   5   4   0       47.07       59.27      6.69 o 
  -5  -4   0       47.07       60.91      3.25 o 
  -5  -4   0       47.07       59.88      3.89 o 
  -6  -4   0        0.32        2.06      1.03 o 
   6   4   0        0.32        2.03      1.29 o 
   6   4   0        0.32       -4.34      4.54 o 
  -6  -4   0        0.32        2.57      1.61 o 
  -6  -4   0        0.32        0.93      1.29 o 
  -6  -4   0        0.32        0.71      1.03 o 
  -7  -4   0        4.63        7.98      1.64 o 
  -7  -4   0        4.63        6.14      2.32 o 
  -8  -4   0        0.99       -1.58      2.06 o 
  -8  -4   0        0.99        4.60      1.64 o 
  -9  -4   0        1.80       -0.77      2.64 o 
  -9  -4   0        1.80        1.54      1.54 o 
   9  -5   0        2.44        1.45      2.77 o 
   9  -5   0        2.44        4.99      2.99 o 
  -9   5   0        2.44       -0.58      2.86 o 
  -9   5   0        2.44        1.80      2.73 o 
  -8   5   0        1.98        0.06      2.51 o 
  -8   5   0        1.98       -1.51      2.06 o 
   8  -5   0        1.98        1.29      1.93 o 
   8  -5   0        1.98       -0.10      2.41 o 
   8  -5   0        1.98       -1.77      3.18 o 
   7  -5   0        0.00        1.00      1.67 o 
  -7   5   0        0.00       -0.16      2.03 o 
  -7   5   0        0.00       -1.58      1.58 o 
   7  -5   0        0.00        3.34      2.38 o 
   7  -5   0        0.00       -2.15      2.15 o 
  -6   5   0        3.56        1.00      1.87 o 
   6  -5   0        3.56        4.31      1.90 o 
  -6   5   0        3.56        5.18      2.44 o 
   6  -5   0        3.56        2.51      1.99 o 
   6  -5   0        3.56        2.48      2.44 o 
  -5   5   0       29.28       25.86      3.09 o 
   5  -5   0       29.28       23.58      2.90 o 
  -5   5   0       29.28       26.38      3.22 o 
   5  -5   0       29.28       30.27      3.38 o 
   5  -5   0       29.28       25.03      3.64 o 
   4  -5   0       34.37       19.27      2.54 o 
  -4   5   0       34.37       18.66      2.51 o 
   4  -5   0       34.37       22.17      2.54 o 
   4  -5   0       34.37       17.24      3.02 o 
  -4   5   0       34.37       16.60      2.41 o 
   4  -5   0       34.37       12.61      2.09 o 
   3  -5   0       78.05       87.26      4.76 o 
  -3   5   0       78.05       78.57      4.73 o 
   3  -5   0       78.05       87.87      4.89 o 
   3  -5   0       78.05       71.81      4.41 o 
  -3   5   0       78.05       76.22      4.54 o 
   3  -5   0       78.05       79.21      4.83 o 
   3  -5   0       78.05       77.06      5.18 o 
   2  -5   0      642.36      683.86     24.91 o 
  -2   5   0      642.36      684.50     26.01 o 
   2  -5   0      642.36      660.63     26.43 o 
   2  -5   0      642.36      710.35     26.17 o 
  -2   5   0      642.36      683.01     24.91 o 
   2  -5   0      642.36      698.53     24.94 o 
   2  -5   0      642.36      671.51     24.75 o 
  -2   5   0      642.36      681.81     24.94 o 
  -1   5   0       57.94       66.79      3.35 o 
  -1   5   0       57.94       59.25      3.15 o 
   1  -5   0       57.94       63.31      3.19 o 
   1  -5   0       57.94       60.77      3.60 o 
   1  -5   0       57.94       63.92      3.70 o 
  -1   5   0       57.94       64.98      3.32 o 
   1  -5   0       57.94       54.97      3.32 o 
   1  -5   0       57.94       59.93      3.70 o 
  -1   5   0       57.94       64.40      3.25 o 
   0  -5   0     2873.54     2863.16    101.60 o 
   0   5   0     2873.54     2946.60     99.37 o 
   0   5   0     2873.54     2969.93     92.67 o 
   0   5   0     2873.54     2964.30    106.20 o 
   0   5   0     2873.54     2878.63    101.14 o 
   0  -5   0     2873.54     2902.89    106.27 o 
   0  -5   0     2873.54     2971.93     99.14 o 
   0   5   0     2873.54     2922.93    101.04 o 
   0  -5   0     2873.54     3024.53    106.04 o 
   0  -5   0     2873.54     3038.43    101.50 o 
   1   5   0        2.71        3.73      0.55 o 
  -1  -5   0        2.71        2.89      1.13 o 
  -1  -5   0        2.71        3.12      0.61 o 
  -1  -5   0        2.71        3.06      0.61 o 
  -1  -5   0        2.71        3.44      0.58 o 
   1   5   0        2.71        3.09      0.58 o 
  -2  -5   0        4.98       11.77      1.42 o 
   3   5   0        1.08        0.32      0.51 o 
  -3  -5   0        1.08        1.48      0.71 o 
  -3  -5   0        1.08        0.71      0.64 o 
   3   5   0        1.08        0.45      1.99 o 
  -3  -5   0        1.08        0.39      0.74 o 
   4   5   0       44.25       52.22      2.96 o 
   4   5   0       44.25       51.58      5.98 o 
  -4  -5   0       44.25       52.54      3.31 o 
  -4  -5   0       44.25       52.67      3.19 o 
  -5  -5   0       65.98       65.29      4.28 o 
  -5  -5   0       65.98       63.04      2.77 o 
  -5  -5   0       65.98       56.89      3.89 o 
   5   5   0       65.98       66.16      7.18 o 
   5   5   0       65.98       65.00      3.73 o 
  -6  -5   0        5.85        3.63      0.96 o 
  -6  -5   0        5.85        3.15      1.70 o 
   6   5   0        5.85        6.08      4.44 o 
  -6  -5   0        5.85        3.22      0.93 o 
  -7  -5   0        4.63        5.76      2.15 o 
   7   5   0        4.63       -5.63      5.63 o 
  -7  -5   0        4.63        6.34      1.35 o 
  -8  -5   0        3.05        0.00      2.25 o 
  -8  -5   0        3.05        2.80      1.29 o 
  -9  -5   0        1.91        0.13      1.25 o 
  -9  -5   0        1.91        0.45      2.51 o 
  -9   6   0        0.95       -1.87      1.96 o 
  -9   6   0        0.95        3.73      3.15 o 
   9  -6   0        0.95       -2.19      2.19 o 
   9  -6   0        0.95       -0.10      2.89 o 
   8  -6   0        0.80        1.42      2.57 o 
   8  -6   0        0.80       -1.80      2.89 o 
   8  -6   0        0.80        1.48      2.48 o 
  -8   6   0        0.80       -0.64      2.38 o 
  -8   6   0        0.80       -0.19      2.19 o 
  -7   6   0        8.44        9.81      2.83 o 
   7  -6   0        8.44       10.23      4.08 o 
   7  -6   0        8.44        8.39      2.57 o 
  -7   6   0        8.44       11.51      3.25 o 
   7  -6   0        8.44       13.35      3.25 o 
   6  -6   0        0.50        0.74      1.45 o 
   6  -6   0        0.50       -1.35      2.15 o 
   6  -6   0        0.50        0.32      1.96 o 
  -6   6   0        0.50       -0.45      1.83 o 
  -6   6   0        0.50        0.45      1.99 o 
  -5   6   0        0.16        0.61      1.67 o 
   5  -6   0        0.16        2.80      1.58 o 
   5  -6   0        0.16        0.06      1.29 o 
   5  -6   0        0.16        3.31      2.19 o 
   5  -6   0        0.16        1.06      1.77 o 
  -5   6   0        0.16        0.58      1.54 o 
   4  -6   0       38.52       29.18      2.99 o 
  -4   6   0       38.52       34.20      3.19 o 
   4  -6   0       38.52       34.52      3.15 o 
   4  -6   0       38.52       30.98      3.73 o 
  -4   6   0       38.52       29.60      3.25 o 
   4  -6   0       38.52       31.27      3.54 o 
  -3   6   0      219.73      205.82      9.57 o 
  -3   6   0      219.73      228.70     10.18 o 
   3  -6   0      219.73      241.85     10.25 o 
   3  -6   0      219.73      221.26      9.64 o 
   3  -6   0      219.73      205.05      9.83 o 
   3  -6   0      219.73      206.18     10.51 o 
   3  -6   0      219.73      221.36      9.67 o 
   2  -6   0      137.16      139.45      6.67 o 
   2  -6   0      137.16      140.77      6.31 o 
   2  -6   0      137.16      130.24      6.22 o 
   2  -6   0      137.16      130.82      6.73 o 
  -2   6   0      137.16      132.11      6.47 o 
   2  -6   0      137.16      137.97      6.51 o 
  -2   6   0      137.16      140.26      6.41 o 
  -2   6   0      137.16      136.88      6.22 o 
   2  -6   0      137.16      127.21      6.92 o 
   1  -6   0      176.20      208.13      9.41 o 
  -1   6   0      176.20      220.31      8.54 o 
   1  -6   0      176.20      205.00      8.80 o 
  -1   6   0      176.20      222.95      8.76 o 
   1  -6   0      176.20      219.95      9.28 o 
  -1   6   0      176.20      220.11      8.93 o 
  -1   6   0      176.20      221.34      8.76 o 
   1  -6   0      176.20      206.58      8.51 o 
   0  -6   0     1384.18     1466.47     51.96 o 
   0  -6   0     1384.18     1469.63     54.71 o 
   0  -6   0     1384.18     1508.08     51.57 o 
   0   6   0     1384.18     1500.38     51.93 o 
   0   6   0     1384.18     1491.50     52.00 o 
   0  -6   0     1384.18     1540.43     51.90 o 
   0  -6   0     1384.18     1483.05     48.54 o 
   0  -6   0     1384.18     1514.64     54.45 o 
   0   6   0     1384.18     1523.85     54.28 o 
   0   6   0     1384.18     1500.15     50.92 o 
  -1  -6   0     1549.88     1572.36     58.37 o 
   1   6   0     1549.88     1562.55     55.40 o 
   1   6   0     1549.88     1622.88     55.50 o 
  -1  -6   0     1549.88     1646.06     54.97 o 
  -1  -6   0     1549.88     1637.40     58.18 o 
  -2  -6   0      251.80      296.63     11.35 o 
  -3  -6   0       47.31       55.21      2.83 o 
   3   6   0       47.31       52.51      6.24 o 
  -3  -6   0       47.31       52.09      2.64 o 
   3   6   0       47.31       56.66      2.54 o 
   3   6   0       47.31       52.67      2.48 o 
  -4  -6   0       87.56       89.09      4.44 o 
   4   6   0       87.56       91.44      8.75 o 
   4   6   0       87.56       95.14      4.25 o 
  -4  -6   0       87.56       94.98      4.70 o 
  -5  -6   0        2.45        3.35      1.45 o 
   5   6   0        2.45        1.29      2.96 o 
  -5  -6   0        2.45        3.38      1.42 o 
   5   6   0        2.45        2.32      1.09 o 
  -6  -6   0        2.91        2.25      1.74 o 
   6   6   0        2.91       10.61      4.08 o 
  -7  -6   0        1.71        3.22      1.96 o 
  -8  -6   0        0.59        0.39      2.03 o 
  -9  -6   0        2.19        4.57      2.80 o 
   8  -7   0       11.11        8.23      4.57 o 
   8  -7   0       11.11        8.97      3.70 o 
  -8   7   0       11.11        9.33      3.57 o 
  -8   7   0       11.11       11.32      3.25 o 
   8  -7   0       11.11       16.28      3.80 o 
  -7   7   0        3.74        3.47      2.64 o 
   7  -7   0        3.74        3.15      2.61 o 
   7  -7   0        3.74        5.89      2.73 o 
   7  -7   0        3.74        2.89      3.25 o 
  -7   7   0        3.74        4.05      2.83 o 
   6  -7   0        1.36        1.58      1.99 o 
  -6   7   0        1.36        1.51      2.54 o 
   6  -7   0        1.36       -1.77      2.64 o 
  -6   7   0        1.36        0.90      2.15 o 
   6  -7   0        1.36        0.77      1.96 o 
   5  -7   0       16.32       19.07      3.80 o 
  -5   7   0       16.32       28.50      3.63 o 
   5  -7   0       16.32       26.22      3.38 o 
   5  -7   0       16.32       22.74      3.12 o 
  -5   7   0       16.32       17.47      3.02 o 
   5  -7   0       16.32       26.57      3.73 o 
  -4   7   0        8.11       16.76      2.64 o 
  -4   7   0        8.11       16.98      2.61 o 
   4  -7   0        8.11       16.11      2.89 o 
   4  -7   0        8.11       19.49      2.70 o 
   4  -7   0        8.11       14.09      3.09 o 
   4  -7   0        8.11       16.15      2.54 o 
   3  -7   0       53.51       66.51      4.25 o 
   3  -7   0       53.51       62.97      4.96 o 
  -3   7   0       53.51       64.16      4.22 o 
   3  -7   0       53.51       64.10      4.50 o 
  -3   7   0       53.51       66.28      4.34 o 
   3  -7   0       53.51       58.59      4.12 o 
   3  -7   0       53.51       55.76      4.47 o 
  -3   7   0       53.51       64.71      4.38 o 
   3  -7   0       53.51       65.42      4.44 o 
  -2   7   0       16.94       23.32      2.32 o 
   2  -7   0       16.94       20.30      2.32 o 
   2  -7   0       16.94       15.41      2.44 o 
   2  -7   0       16.94       18.59      2.61 o 
   2  -7   0       16.94       24.00      2.32 o 
   2  -7   0       16.94       18.75      2.09 o 
  -2   7   0       16.94       20.33      2.16 o 
  -2   7   0       16.94       18.82      2.16 o 
   2  -7   0       16.94       18.66      2.61 o 
   1  -7   0       82.45       77.15      4.67 o 
  -1   7   0       82.45       75.80      3.93 o 
   1  -7   0       82.45       75.35      4.60 o 
   1  -7   0       82.45       76.22      3.86 o 
  -1   7   0       82.45       77.22      4.09 o 
   1  -7   0       82.45       81.47      3.93 o 
  -1   7   0       82.45       74.93      3.93 o 
   1  -7   0       82.45       68.69      4.63 o 
   0  -7   0       66.35       66.94      3.73 o 
   0  -7   0       66.35       63.92      4.15 o 
   0   7   0       66.35       69.35      3.44 o 
   0   7   0       66.35       67.62      3.38 o 
   0  -7   0       66.35       68.49      3.60 o 
   0  -7   0       66.35       67.42      2.83 o 
   0  -7   0       66.35       63.40      2.77 o 
   0  -7   0       66.35       60.50      4.12 o 
  -1  -7   0      198.55      188.24      7.38 o 
   1   7   0      198.55      186.72      7.06 o 
  -1  -7   0      198.55      183.08      8.12 o 
   1   7   0      198.55      183.50      6.96 o 
  -1  -7   0      198.55      176.96      7.44 o 
  -2  -7   0      244.36      234.61      9.60 o 
   3   7   0        0.17        0.26      0.45 o 
  -3  -7   0        0.17        0.10      0.64 o 
   3   7   0        0.17       -0.26      0.48 o 
   3   7   0        0.17        1.13      2.44 o 
  -3  -7   0        0.17        0.90      0.61 o 
   3   7   0        0.17        0.84      0.48 o 
  -4  -7   0        0.59        1.51      1.00 o 
   4   7   0        0.59       -0.45      2.67 o 
  -4  -7   0        0.59        1.99      1.03 o 
   4   7   0        0.59       -0.64      0.64 o 
  -5  -7   0       29.74       25.22      2.48 o 
  -5  -7   0       29.74       33.26      3.02 o 
   5   7   0       29.74       32.94      5.92 o 
   6   7   0       87.92      114.05     10.62 o 
  -6  -7   0       87.92       95.67      5.79 o 
  -7  -7   0        3.38        2.03      2.06 o 
  -8  -7   0       12.07       12.03      2.96 o 
   8  -8   0       10.67       12.83      4.99 o 
  -8   8   0       10.67        9.55      3.44 o 
   8  -8   0       10.67        6.47      2.89 o 
   8  -8   0       10.67       13.83      3.99 o 
   7  -8   0        3.08        0.16      2.22 o 
   7  -8   0        3.08        0.23      2.77 o 
   7  -8   0        3.08        0.68      3.25 o 
  -7   8   0        3.08        1.32      2.44 o 
  -6   8   0       28.56       21.36      3.80 o 
   6  -8   0       28.56       32.17      4.54 o 
   6  -8   0       28.56       33.20      4.21 o 
   6  -8   0       28.56       35.80      5.28 o 
  -6   8   0       28.56       36.58      4.63 o 
   5  -8   0        4.82        2.67      1.96 o 
   5  -8   0        4.82        1.32      2.25 o 
  -5   8   0        4.82        2.22      1.83 o 
   5  -8   0        4.82        0.61      2.57 o 
  -5   8   0        4.82        2.15      2.28 o 
  -4   8   0        1.45        0.51      1.58 o 
   4  -8   0        1.45       -0.61      1.93 o 
   4  -8   0        1.45       -2.06      2.06 o 
  -4   8   0        1.45        0.71      1.74 o 
   4  -8   0        1.45       -1.03      1.29 o 
   4  -8   0        1.45       -0.10      1.35 o 
  -4   8   0        1.45        0.23      1.61 o 
  -3   8   0        0.10       -1.16      1.16 o 
   3  -8   0        0.10       -0.26      1.09 o 
  -3   8   0        0.10       -1.09      1.09 o 
   3  -8   0        0.10       -1.58      1.58 o 
   3  -8   0        0.10        1.38      1.45 o 
   3  -8   0        0.10        0.51      1.22 o 
   3  -8   0        0.10       -1.38      1.38 o 
   3  -8   0        0.10        1.03      1.83 o 
  -3   8   0        0.10       -1.29      1.29 o 
   2  -8   0      162.86      169.94      8.98 o 
  -2   8   0      162.86      184.66      8.08 o 
   2  -8   0      162.86      166.59      7.89 o 
  -2   8   0      162.86      180.70      8.18 o 
   2  -8   0      162.86      178.25      8.95 o 
  -2   8   0      162.86      170.23      8.15 o 
   2  -8   0      162.86      175.57      8.53 o 
   2  -8   0      162.86      193.90      8.86 o 
   2  -8   0      162.86      182.79      8.05 o 
  -1   8   0       45.33       49.48      3.15 o 
  -1   8   0       45.33       50.10      3.06 o 
   1  -8   0       45.33       48.46      3.93 o 
   1  -8   0       45.33       52.73      3.93 o 
   1  -8   0       45.33       47.65      3.99 o 
  -1   8   0       45.33       51.48      3.28 o 
   1  -8   0       45.33       50.42      2.99 o 
   1  -8   0       45.33       50.06      2.99 o 
   0   8   0      196.95      214.07      8.83 o 
   0  -8   0      196.95      237.10      9.41 o 
   0  -8   0      196.95      220.51      9.60 o 
   0  -8   0      196.95      214.10      9.63 o 
   0  -8   0      196.95      215.94      9.79 o 
   1   8   0      180.04      166.36      6.57 o 
  -1  -8   0      180.04      164.53      6.93 o 
  -1  -8   0      180.04      161.92      7.79 o 
  -1  -8   0      180.04      166.59      7.09 o 
  -2  -8   0       34.96       37.77      1.99 o 
  -2  -8   0       34.96       37.00      2.06 o 
   2   8   0       34.96       33.94      1.74 o 
   2   8   0       34.96       35.23      1.87 o 
  -2  -8   0       34.96       33.36      3.06 o 
   4   8   0       36.37       44.14      6.88 o 
  -4  -8   0       36.37       39.73      2.54 o 
   4   8   0       36.37       38.54      2.16 o 
  -4  -8   0       36.37       32.20      2.25 o 
  -5  -8   0       41.19       35.39      2.73 o 
   5   8   0       41.19       43.05      6.95 o 
  -5  -8   0       41.19       38.99      3.12 o 
  -6  -8   0        2.98        1.90      1.70 o 
   6   8   0        2.98        8.27      4.21 o 
  -7  -8   0        2.55        0.39      1.67 o 
  -8  -8   0        0.13       -2.12      2.12 o 
   8  -9   0        2.34        3.47      4.25 o 
  -8   9   0        2.34       -0.80      2.44 o 
   8  -9   0        2.34        2.12      3.18 o 
   7  -9   0       37.24       35.19      6.21 o 
   7  -9   0       37.24       40.08      5.63 o 
  -7   9   0       37.24       26.86      4.57 o 
   7  -9   0       37.24       34.23      4.76 o 
  -6   9   0        8.32       13.61      3.22 o 
   6  -9   0        8.32        8.68      2.89 o 
   6  -9   0        8.32        8.11      3.15 o 
   6  -9   0        8.32        7.40      3.67 o 
   5  -9   0       19.85       16.82      3.76 o 
   5  -9   0       19.85       24.67      3.54 o 
   5  -9   0       19.85       29.82      3.96 o 
  -5   9   0       19.85       21.04      3.54 o 
   5  -9   0       19.85       19.01      4.34 o 
   4  -9   0        0.06       -0.42      1.80 o 
  -4   9   0        0.06       -0.90      1.64 o 
   4  -9   0        0.06       -0.51      2.09 o 
   4  -9   0        0.06       -1.90      1.90 o 
   4  -9   0        0.06       -0.93      1.54 o 
   3  -9   0       96.37      102.89      6.57 o 
   3  -9   0       96.37       96.26      6.63 o 
  -3   9   0       96.37      104.69      6.18 o 
   3  -9   0       96.37      103.99      6.02 o 
   3  -9   0       96.37      108.40      7.14 o 
  -3   9   0       96.37       95.68      5.89 o 
   3  -9   0       96.37      103.66      5.95 o 
   2  -9   0      139.36      146.16      8.21 o 
   2  -9   0      139.36      138.79      7.82 o 
  -2   9   0      139.36      138.28      6.92 o 
   2  -9   0      139.36      137.41      8.02 o 
   2  -9   0      139.36      152.38      7.76 o 
  -2   9   0      139.36      130.81      7.08 o 
   2  -9   0      139.36      144.65      6.95 o 
  -1   9   0      484.94      472.17     18.30 o 
   1  -9   0      484.94      489.57     17.72 o 
  -1   9   0      484.94      493.70     17.69 o 
   1  -9   0      484.94      489.22     17.75 o 
  -1   9   0      484.94      476.44     18.33 o 
   1  -9   0      484.94      498.03     18.62 o 
   1  -9   0      484.94      483.60     19.75 o 
   1  -9   0      484.94      485.70     19.20 o 
   1  -9   0      484.94      437.15     19.08 o 
   0  -9   0        0.02        0.71      1.09 o 
   0  -9   0        0.02       -1.19      1.32 o 
   0   9   0        0.02        0.19      0.96 o 
   0  -9   0        0.02        1.19      1.42 o 
   0  -9   0        0.02       -0.29      1.67 o 
  -1  -9   0       31.37       32.23      2.38 o 
  -1  -9   0       31.37       33.20      2.61 o 
   1   9   0       31.37       28.73      2.12 o 
  -1  -9   0       31.37       33.46      3.25 o 
   2   9   0       61.66       58.18      2.74 o 
  -2  -9   0       61.66       55.63      2.90 o 
  -2  -9   0       61.66       60.30      4.22 o 
  -2  -9   0       61.66       57.53      3.02 o 
   4   9   0       14.14       16.34      5.24 o 
   5   9   0        0.06        0.71      3.89 o 
  -5  -9   0        0.06       -0.77      1.03 o 
  -5  -9   0        0.06        0.29      1.09 o 
  -6  -9   0       26.91       21.07      2.38 o 
  -7  -9   0        5.52        4.89      2.03 o 
  -8  -9   0        8.35        6.43      2.48 o 
   7 -10   0        1.22       -0.51      3.44 o 
   7 -10   0        1.22        5.69      2.67 o 
   7 -10   0        1.22        4.57      3.44 o 
   6 -10   0        1.53        1.83      2.25 o 
   6 -10   0        1.53        1.00      2.89 o 
   6 -10   0        1.53        2.57      2.22 o 
   6 -10   0        1.53        4.70      3.76 o 
   5 -10   0        1.04        2.41      2.54 o 
   5 -10   0        1.04       -1.80      2.61 o 
   5 -10   0        1.04        1.00      1.90 o 
   5 -10   0        1.04        2.19      2.09 o 
   4 -10   0        5.26        2.51      1.80 o 
  -4  10   0        5.26        6.79      2.25 o 
   4 -10   0        5.26        1.38      2.67 o 
   4 -10   0        5.26        2.19      2.22 o 
   4 -10   0        5.26        4.05      2.38 o 
   3 -10   0       18.49       16.12      2.51 o 
   3 -10   0       18.49       17.47      3.57 o 
  -3  10   0       18.49       11.58      2.48 o 
   3 -10   0       18.49       15.09      3.22 o 
   3 -10   0       18.49       12.19      3.02 o 
   2 -10   0       45.96       45.97      3.38 o 
  -2  10   0       45.96       42.92      3.51 o 
   2 -10   0       45.96       44.53      4.50 o 
  -2  10   0       45.96       44.27      3.76 o 
   2 -10   0       45.96       45.88      3.44 o 
   2 -10   0       45.96       37.55      4.34 o 
   2 -10   0       45.96       44.49      4.54 o 
   1 -10   0       67.44       69.86      5.05 o 
   1 -10   0       67.44       68.63      3.60 o 
   1 -10   0       67.44       61.97      3.48 o 
   1 -10   0       67.44       63.78      5.21 o 
  -1  10   0       67.44       67.80      4.34 o 
   1 -10   0       67.44       60.08      5.02 o 
   0 -10   0       23.82       23.71      3.44 o 
   0 -10   0       23.82       24.80      3.28 o 
   0 -10   0       23.82       22.32      2.48 o 
   0 -10   0       23.82       18.24      2.54 o 
  -1 -10   0       38.52       29.02      3.44 o 
  -1 -10   0       38.52       28.44      2.54 o 
  -1 -10   0       38.52       29.66      2.70 o 
  -2 -10   0       91.84       92.94      4.31 o 
  -2 -10   0       91.84       86.96      4.38 o 
  -2 -10   0       91.84       91.27      5.63 o 
   4  10   0        2.40        2.77      3.96 o 
   5  10   0        2.30       -0.19      3.86 o 
  -6 -10   0        4.04        7.08      1.64 o 
  -7 -10   0        8.38       13.09      2.22 o 
   6 -11   0        6.47        8.56      2.67 o 
   6 -11   0        6.47        5.73      3.70 o 
   6 -11   0        6.47        3.51      2.61 o 
   6 -11   0        6.47        1.80      3.99 o 
   5 -11   0       10.31       17.88      3.80 o 
   5 -11   0       10.31       10.49      4.18 o 
   5 -11   0       10.31       12.32      2.83 o 
   5 -11   0       10.31        6.56      3.25 o 
   4 -11   0        4.64        1.93      2.41 o 
   4 -11   0        4.64        2.54      3.09 o 
   4 -11   0        4.64        5.21      2.15 o 
   4 -11   0        4.64        3.76      2.89 o 
   3 -11   0        0.83       -1.51      1.93 o 
   3 -11   0        0.83        3.51      2.67 o 
   3 -11   0        0.83        1.00      1.54 o 
   3 -11   0        0.83       -1.67      1.67 o 
   2 -11   0       12.22       11.26      3.09 o 
   2 -11   0       12.22        7.21      2.83 o 
   2 -11   0       12.22       11.29      2.86 o 
   2 -11   0       12.22       10.33      1.96 o 
   1 -11   0        8.18        3.67      2.28 o 
   1 -11   0        8.18        6.47      2.44 o 
   1 -11   0        8.18        8.68      1.19 o 
   1 -11   0        8.18        6.50      1.09 o 
   1 -11   0        8.18        2.38      2.28 o 
   0 -11   0       87.45       74.88      5.89 o 
   0 -11   0       87.45       80.10      5.25 o 
   0 -11   0       87.45       68.87      5.47 o 
  -1 -11   0        2.08        2.67      2.06 o 
  -1 -11   0        2.08       -0.06      1.42 o 
  -1 -11   0        2.08        0.58      1.22 o 
  -2 -11   0       70.22       57.50      3.35 o 
  -2 -11   0       70.22       60.49      4.76 o 
  -2 -11   0       70.22       54.09      3.38 o 
   4  11   0        3.73        9.71      4.99 o 
   5  11   0        0.16        1.87      3.73 o 
   5 -12   0        4.62        8.91      2.44 o 
   5 -12   0        4.62        4.44      2.86 o 
   5 -12   0        4.62        2.25      3.44 o 
   5 -12   0        4.62        0.87      2.70 o 
   4 -12   0        9.92       10.68      3.09 o 
   4 -12   0        9.92        9.39      2.57 o 
   4 -12   0        9.92        3.63      3.02 o 
   4 -12   0        9.92        8.68      3.83 o 
   3 -12   0        0.85        1.48      2.19 o 
   3 -12   0        0.85        0.90      2.41 o 
   3 -12   0        0.85        3.86      1.77 o 
   3 -12   0        0.85       -1.13      2.38 o 
   2 -12   0        0.96       -1.90      1.90 o 
   2 -12   0        0.96       -1.61      2.12 o 
   2 -12   0        0.96        0.90      1.32 o 
   2 -12   0        0.96        0.68      2.22 o 
   1 -12   0       15.21       11.42      3.15 o 
   1 -12   0       15.21       15.38      2.96 o 
   1 -12   0       15.21       16.05      3.25 o 
   0 -12   0       12.39       11.03      2.89 o 
   0 -12   0       12.39       16.60      2.67 o 
  -1 -12   0       29.47       24.99      3.47 o 
  -1 -12   0       29.47       21.39      2.70 o 
  -2 -12   0        5.40        3.73      2.15 o 
  -2 -12   0        5.40        0.64      1.32 o 
   4  12   0        0.17        4.92      5.02 o 
   4 -13   0        0.28        1.35      2.73 o 
   4 -13   0        0.28       -2.83      2.83 o 
   4 -13   0        0.28       -0.48      2.09 o 
   4 -13   0        0.28        0.80      1.74 o 
   3 -13   0        0.45        2.03      1.67 o 
   3 -13   0        0.45       -2.64      2.64 o 
   3 -13   0        0.45        2.51      2.51 o 
   3 -13   0        0.45        1.48      2.38 o 
   2 -13   0        0.02       -1.83      1.83 o 
   2 -13   0        0.02       -2.25      2.25 o 
   2 -13   0        0.02       -0.93      1.16 o 
   2 -13   0        0.02       -1.87      1.87 o 
   1 -13   0        0.76       -1.93      1.93 o 
   1 -13   0        0.76       -1.29      1.93 o 
   1 -13   0        0.76       -1.96      1.96 o 
   0 -13   0        0.85       -1.29      1.83 o 
   0 -13   0        0.85       -2.06      2.12 o 
  -1 -13   0        0.01       -1.48      1.48 o 
  -1 -13   0        0.01       -0.93      2.12 o 
  -2 -13   0        0.05       -1.19      1.19 o 
  -2 -13   0        0.05       -0.10      2.06 o 
   3  13   0        0.00       -0.55      4.63 o 
   4  13   0        6.30       20.62      6.27 o 
   3 -14   0        0.44       -3.06      3.06 o 
   3 -14   0        0.44        1.29      1.70 o 
   3 -14   0        0.44       -0.93      2.19 o 
   3 -14   0        0.44       -0.61      2.54 o 
   2 -14   0        0.18        0.45      2.67 o 
   2 -14   0        0.18       -2.28      2.28 o 
   2 -14   0        0.18       -1.38      2.25 o 
   1 -14   0        1.40        4.08      2.61 o 
   1 -14   0        1.40        3.80      2.80 o 
   1 -14   0        1.40        1.83      2.48 o 
   0 -14   0        3.97        9.55      2.67 o 
   0 -14   0        3.97        9.62      3.15 o 
  -1 -14   0        0.00       -1.67      1.67 o 
  -1 -14   0        0.00       -1.61      2.09 o 
  -2 -14   0        0.75        3.38      1.42 o 
  -2 -14   0        0.75       -1.29      1.29 o 
   3  14   0        0.27        7.20      5.47 o 
  -1 -14   1        2.40        7.24      2.06 o 
  -1 -14   1        2.40        4.31      2.64 o 
   0 -14   1        4.16        5.05      2.38 o 
   0 -14   1        4.16        2.41      2.41 o 
   0 -14   1        4.16        3.28      2.25 o 
   1 -14   1        0.57        0.55      2.99 o 
   1 -14   1        0.57       -0.48      2.35 o 
   1 -14   1        0.57       -0.58      2.25 o 
   2 -14   1        2.87        2.48      2.80 o 
   2 -14   1        2.87        5.18      2.80 o 
   2 -14   1        2.87       -1.03      2.64 o 
   3 -14   1        0.82        0.32      2.83 o 
   3 -14   1        0.82       -2.35      2.57 o 
   3 -14   1        0.82       -2.61      2.61 o 
   4  13  -1        4.22       24.06      6.92 o 
   3  13  -1        0.06       -1.32      4.08 o 
  -2 -13   1       21.72       19.75      3.44 o 
  -1 -13   1        5.03        7.66      1.96 o 
  -1 -13   1        5.03        3.35      2.41 o 
  -1 -13   1        5.03        4.15      1.87 o 
   0 -13   1        1.03       -1.93      1.93 o 
   0 -13   1        1.03        2.83      1.99 o 
   1 -13   1        7.64       10.58      3.54 o 
   1 -13   1        7.64       11.90      2.93 o 
   1 -13   1        7.64        9.84      3.25 o 
   2 -13   1        0.00        1.61      2.61 o 
   2 -13   1        0.00       -2.09      2.09 o 
   2 -13   1        0.00       -1.77      1.99 o 
   3 -13   1        6.20        0.39      2.57 o 
   3 -13   1        6.20        4.99      2.89 o 
   3 -13   1        6.20        6.46      1.87 o 
   3 -13   1        6.20        6.72      3.41 o 
   4 -13   1        0.00       -1.16      2.25 o 
   4 -13   1        0.00       -0.64      1.64 o 
   4 -13   1        0.00        0.51      3.38 o 
   4 -13   1        0.00        4.15      2.80 o 
   4  12  -1        0.06        2.73      4.50 o 
   3  12  -1       20.81       29.34      7.95 o 
  -2 -12   1       35.10       40.15      4.21 o 
  -1 -12   1        0.88       -1.38      1.38 o 
  -1 -12   1        0.88       -0.48      1.80 o 
   0 -12   1        0.38        1.13      2.06 o 
   0 -12   1        0.38       -1.38      1.38 o 
   1 -12   1        2.35        2.41      2.61 o 
   1 -12   1        2.35        3.96      2.25 o 
   1 -12   1        2.35        2.70      2.19 o 
   2 -12   1       23.35       26.06      4.41 o 
   2 -12   1       23.35       21.04      3.96 o 
   2 -12   1       23.35       22.16      2.16 o 
   2 -12   1       23.35       18.69      3.51 o 
   3 -12   1        0.52       -1.42      1.42 o 
   3 -12   1        0.52        1.35      2.57 o 
   3 -12   1        0.52        2.89      2.48 o 
   3 -12   1        0.52        0.58      2.28 o 
   4 -12   1        2.48        1.90      1.99 o 
   4 -12   1        2.48        3.51      3.31 o 
   4 -12   1        2.48        5.56      3.22 o 
   4 -12   1        2.48        1.06      2.35 o 
   5 -12   1        3.23        7.11      3.41 o 
   5 -12   1        3.23        4.05      1.99 o 
   5 -12   1        3.23       11.26      3.28 o 
   5 -12   1        3.23        9.26      4.34 o 
   5  11  -1        2.12        9.55      4.70 o 
   4  11  -1        0.37        1.16      4.02 o 
   3  11  -1        1.96       -1.87      3.47 o 
  -2 -11   1        3.74        4.21      2.15 o 
  -1 -11   1        5.16        4.12      1.61 o 
  -1 -11   1        5.16        7.33      1.51 o 
  -1 -11   1        5.16        7.14      2.44 o 
   0 -11   1       10.85       11.58      2.28 o 
   0 -11   1       10.85       11.16      2.80 o 
   0 -11   1       10.85       10.36      2.96 o 
   1 -11   1        8.03        5.08      2.70 o 
   1 -11   1        8.03        4.12      2.28 o 
   1 -11   1        8.03        5.27      2.54 o 
   2 -11   1       87.66       78.74      6.47 o 
   2 -11   1       87.66       89.52      6.69 o 
   2 -11   1       87.66       82.35      6.21 o 
   2 -11   1       87.66       83.18      4.60 o 
   3 -11   1        0.42       -1.54      2.15 o 
   3 -11   1        0.42       -0.61      2.35 o 
   3 -11   1        0.42        2.32      1.54 o 
   3 -11   1        0.42        1.09      2.38 o 
   4 -11   1        2.20        0.51      2.19 o 
   4 -11   1        2.20        2.28      2.61 o 
   4 -11   1        2.20        0.80      1.77 o 
   4 -11   1        2.20       -1.90      2.57 o 
   5 -11   1        7.15        6.69      2.48 o 
   5 -11   1        7.15        7.30      3.06 o 
   5 -11   1        7.15        6.53      2.89 o 
   5 -11   1        7.15        2.77      3.60 o 
   6 -11   1        0.38        1.51      2.03 o 
   6 -11   1        0.38        0.06      2.25 o 
   6 -11   1        0.38       -3.31      3.31 o 
   6 -11   1        0.38       -2.64      2.64 o 
  -7 -10   1        1.59        2.70      1.70 o 
  -6 -10   1        5.68        5.27      1.32 o 
   5  10  -1        0.08        4.34      4.28 o 
   4  10  -1        8.88        8.20      4.99 o 
   3  10  -1       65.12       71.40      9.91 o 
  -2 -10   1        0.91       -1.13      1.61 o 
  -1 -10   1      136.98      120.24      5.63 o 
  -1 -10   1      136.98      113.28      5.76 o 
  -1 -10   1      136.98      125.03      7.15 o 
   0 -10   1       96.89       72.96      4.76 o 
   0 -10   1       96.89       81.52      5.89 o 
   0 -10   1       96.89       78.11      5.60 o 
   0 -10   1       96.89       78.88      4.60 o 
   1 -10   1      113.66      115.04      6.50 o 
   1 -10   1      113.66      102.84      4.35 o 
   1 -10   1      113.66       98.30      4.25 o 
   1 -10   1      113.66       98.85      6.79 o 
   1 -10   1      113.66       92.76      6.53 o 
   2 -10   1       11.70        9.13      3.02 o 
   2 -10   1       11.70       11.45      2.93 o 
   2 -10   1       11.70        8.27      2.70 o 
   2 -10   1       11.70       12.71      1.93 o 
   2 -10   1       11.70       14.54      1.93 o 
   3 -10   1       34.95       29.02      4.21 o 
   3 -10   1       34.95       30.37      4.12 o 
   3 -10   1       34.95       31.78      4.21 o 
   3 -10   1       34.95       29.15      3.09 o 
   4 -10   1        0.80        0.16      2.41 o 
   4 -10   1        0.80        1.38      1.61 o 
   4 -10   1        0.80       -1.19      1.93 o 
   4 -10   1        0.80        0.03      1.90 o 
   5 -10   1       11.84       11.84      3.18 o 
   5 -10   1       11.84       13.80      4.05 o 
   5 -10   1       11.84       15.21      3.06 o 
   5 -10   1       11.84       12.06      3.44 o 
   6 -10   1        1.20        0.19      1.99 o 
   6 -10   1        1.20        2.44      2.57 o 
   6 -10   1        1.20        2.80      2.99 o 
   6 -10   1        1.20        0.03      3.25 o 
   7 -10   1        2.02        6.24      4.31 o 
   7 -10   1        2.02        2.06      3.15 o 
   7 -10   1        2.02        0.96      2.12 o 
  -7  -9   1        2.01        1.74      1.83 o 
   6   9  -1       32.29       53.53      8.24 o 
  -6  -9   1       32.29       32.27      2.93 o 
  -6  -9   1       32.29       31.40      2.16 o 
   5   9  -1        3.48        0.35      3.73 o 
  -5  -9   1        3.48        3.44      1.06 o 
  -5  -9   1        3.48        1.67      1.25 o 
   4   9  -1        0.15       -1.42      3.44 o 
   3   9  -1       10.46       10.23      4.95 o 
  -2  -9   1       69.70       67.90      4.70 o 
   1   9  -1      231.46      226.54      8.54 o 
  -1  -9   1      231.46      203.76     10.05 o 
  -1  -9   1      231.46      227.99      8.96 o 
  -1  -9   1      231.46      213.75      9.12 o 
   0  -9   1       11.60       16.28      2.80 o 
   0  -9   1       11.60       21.26      2.06 o 
   0  -9   1       11.60       13.25      2.77 o 
   0   9  -1       11.60       19.30      1.90 o 
   0  -9   1       11.60       16.21      2.22 o 
   1  -9   1      104.01       89.19      4.28 o 
   1  -9   1      104.01       93.86      6.18 o 
  -1   9  -1      104.01       90.28      4.99 o 
   1  -9   1      104.01       98.85      5.41 o 
   1  -9   1      104.01       97.24      5.86 o 
   1  -9   1      104.01       99.59      4.44 o 
   1  -9   1      104.01       96.56      6.05 o 
   2  -9   1      178.36      161.98      7.44 o 
   2  -9   1      178.36      171.06      7.60 o 
   2  -9   1      178.36      156.05      8.76 o 
   2  -9   1      178.36      160.82      8.69 o 
  -2   9  -1      178.36      164.11      7.57 o 
  -2   9  -1      178.36      168.00      7.95 o 
   2  -9   1      178.36      165.84      8.89 o 
   3  -9   1      267.37      275.64     11.76 o 
   3  -9   1      267.37      254.18     13.11 o 
   3  -9   1      267.37      270.10     11.73 o 
  -3   9  -1      267.37      262.85     11.95 o 
   3  -9   1      267.37      263.14     12.79 o 
  -3   9  -1      267.37      271.81     11.60 o 
   3  -9   1      267.37      270.84     12.18 o 
   4  -9   1        0.56        0.32      1.54 o 
  -4   9  -1        0.56        2.03      1.64 o 
   4  -9   1        0.56        6.53      2.51 o 
   4  -9   1        0.56        2.44      2.54 o 
   4  -9   1        0.56       -1.80      1.83 o 
   5  -9   1       15.00       12.90      2.83 o 
   5  -9   1       15.00       16.95      3.89 o 
  -5   9  -1       15.00       17.31      3.18 o 
   5  -9   1       15.00       17.98      3.80 o 
   5  -9   1       15.00       13.64      3.12 o 
   6  -9   1        2.81        1.77      2.22 o 
   6  -9   1        2.81        5.44      2.89 o 
  -6   9  -1        2.81        1.06      2.41 o 
   6  -9   1        2.81        1.80      3.57 o 
   7  -9   1        4.17        5.21      2.89 o 
   7  -9   1        4.17       -0.48      2.89 o 
  -7   9  -1        4.17        3.83      2.61 o 
   7  -9   1        4.17        6.43      4.05 o 
   8  -9   1        0.08        3.15      3.25 o 
   8  -9   1        0.08        1.99      3.06 o 
   8  -9   1        0.08        1.87      4.18 o 
  -8   9  -1        0.08       -1.29      2.73 o 
  -8  -8   1       29.18       39.02      4.28 o 
  -7  -8   1       15.05       16.53      2.73 o 
  -6  -8   1       48.87       48.97      3.86 o 
   6   8  -1       48.87       62.86      8.33 o 
  -6  -8   1       48.87       42.98      3.15 o 
  -5  -8   1        0.16       -1.22      1.22 o 
  -5  -8   1        0.16       -1.19      1.19 o 
   5   8  -1        0.16        2.12      4.12 o 
  -5  -8   1        0.16        0.87      0.84 o 
  -4  -8   1       86.81       77.52      3.70 o 
   4   8  -1       86.81       81.48      9.53 o 
  -4  -8   1       86.81       85.89      3.96 o 
   3   8  -1        3.25       -0.26      3.38 o 
  -2  -8   1       49.03       46.75      3.67 o 
  -1  -8   1       47.17       35.49      2.48 o 
  -1  -8   1       47.17       41.63      3.64 o 
   1   8  -1       47.17       46.14      2.35 o 
  -1  -8   1       47.17       39.86      2.35 o 
   0  -8   1       12.55        6.18      1.99 o 
   0  -8   1       12.55        6.21      2.06 o 
   0  -8   1       12.55        8.94      1.45 o 
   0  -8   1       12.55        9.52      1.61 o 
   0   8  -1       12.55        9.65      1.38 o 
   1  -8   1      142.32      143.25      5.92 o 
   1  -8   1      142.32      135.30      7.18 o 
  -1   8  -1      142.32      131.44      6.28 o 
   1  -8   1      142.32      144.12      6.79 o 
   1  -8   1      142.32      136.81      7.28 o 
   1  -8   1      142.32      134.05      6.96 o 
   1  -8   1      142.32      131.98      5.80 o 
  -1   8  -1      142.32      139.04      5.96 o 
  -1   8  -1      142.32      139.04      5.99 o 
  -2   8  -1      138.20      143.31      6.70 o 
   2  -8   1      138.20      141.89      6.66 o 
   2  -8   1      138.20      151.87      7.86 o 
   2  -8   1      138.20      154.45      7.44 o 
  -2   8  -1      138.20      137.06      6.89 o 
   2  -8   1      138.20      132.68      7.37 o 
  -2   8  -1      138.20      135.74      6.76 o 
   2  -8   1      138.20      138.00      7.79 o 
   3  -8   1      161.90      177.33      8.24 o 
  -3   8  -1      161.90      170.37      8.44 o 
   3  -8   1      161.90      161.52      9.24 o 
   3  -8   1      161.90      162.90      8.08 o 
   3  -8   1      161.90      171.44      9.18 o 
  -3   8  -1      161.90      161.84      8.21 o 
   3  -8   1      161.90      164.09      8.53 o 
   3  -8   1      161.90      182.00      8.89 o 
  -4   8  -1       76.97       84.28      5.76 o 
   4  -8   1       76.97       97.34      5.89 o 
   4  -8   1       76.97       95.80      6.92 o 
   4  -8   1       76.97       97.76      6.53 o 
   4  -8   1       76.97       80.06      5.44 o 
  -4   8  -1       76.97       83.15      5.73 o 
   4  -8   1       76.97       86.63      5.99 o 
   5  -8   1       11.19        6.63      2.83 o 
  -5   8  -1       11.19       10.42      2.57 o 
   5  -8   1       11.19        7.56      2.41 o 
  -5   8  -1       11.19       11.26      2.73 o 
   5  -8   1       11.19       10.90      3.25 o 
   6  -8   1        6.60        3.38      2.73 o 
  -6   8  -1        6.60        5.79      2.57 o 
   6  -8   1        6.60        7.91      2.57 o 
   6  -8   1        6.60        3.12      3.12 o 
   7  -8   1        4.97        4.47      2.77 o 
   7  -8   1        4.97        2.73      2.54 o 
   7  -8   1        4.97        7.56      3.67 o 
  -7   8  -1        4.97        2.93      2.70 o 
   8  -8   1       14.54       19.23      4.47 o 
   8  -8   1       14.54       12.19      4.79 o 
  -8   8  -1       14.54       17.88      4.05 o 
   8  -8   1       14.54       16.73      3.96 o 
   8  -8   1       14.54       13.61      4.37 o 
  -8  -7   1        4.58        6.14      2.64 o 
  -7  -7   1        0.46       -0.39      1.90 o 
  -6  -7   1       75.21       78.35      5.05 o 
   6   7  -1       75.21       86.88      9.85 o 
   5   7  -1        2.40        0.29      3.51 o 
  -5  -7   1        2.40        1.45      1.38 o 
  -5  -7   1        2.40        1.29      1.42 o 
  -4  -7   1       65.88       63.87      2.93 o 
   4   7  -1       65.88       67.96      3.15 o 
  -4  -7   1       65.88       65.32      3.57 o 
  -4  -7   1       65.88       61.17      3.35 o 
   4   7  -1       65.88       64.36      8.17 o 
   3   7  -1       78.14       74.53      8.50 o 
  -2  -7   1       66.74       73.89      4.41 o 
  -1  -7   1       21.28       21.91      2.51 o 
  -1  -7   1       21.28       21.07      1.67 o 
  -1  -7   1       21.28       24.00      1.61 o 
   1   7  -1       21.28       18.79      1.35 o 
   1   7  -1       21.28       24.93      1.54 o 
   0  -7   1       74.68       68.39      3.83 o 
   0  -7   1       74.68       72.96      3.67 o 
   0   7  -1       74.68       68.78      3.44 o 
   0  -7   1       74.68       75.38      4.63 o 
   0   7  -1       74.68       70.84      3.51 o 
   0  -7   1       74.68       68.65      4.47 o 
   1  -7   1       25.29       25.41      2.83 o 
   1  -7   1       25.29       30.14      3.18 o 
   1  -7   1       25.29       27.99      2.77 o 
   1  -7   1       25.29       29.15      2.12 o 
   1  -7   1       25.29       31.11      2.51 o 
   1  -7   1       25.29       26.19      1.93 o 
  -1   7  -1       25.29       29.21      2.35 o 
  -1   7  -1       25.29       32.52      2.25 o 
  -1   7  -1       25.29       31.11      2.22 o 
  -2   7  -1        7.48        8.43      1.61 o 
   2  -7   1        7.48        4.41      1.83 o 
   2  -7   1        7.48        5.40      1.35 o 
   2  -7   1        7.48        6.95      1.96 o 
   2  -7   1        7.48        6.34      1.51 o 
   2  -7   1        7.48        9.26      2.16 o 
   2  -7   1        7.48        4.63      1.38 o 
  -2   7  -1        7.48        7.94      1.58 o 
   3  -7   1       78.51       87.92      5.63 o 
   3  -7   1       78.51      106.98      5.99 o 
  -3   7  -1       78.51       87.38      5.37 o 
   3  -7   1       78.51       97.35      5.44 o 
   3  -7   1       78.51      106.40      5.60 o 
   3  -7   1       78.51      100.99      6.40 o 
  -3   7  -1       78.51       91.95      5.44 o 
   3  -7   1       78.51       92.59      6.02 o 
  -4   7  -1        2.30        1.00      1.61 o 
  -4   7  -1        2.30       -0.06      1.45 o 
   4  -7   1        2.30        0.74      1.38 o 
   4  -7   1        2.30        2.06      2.06 o 
   4  -7   1        2.30        2.32      1.83 o 
   4  -7   1        2.30        0.55      1.38 o 
  -5   7  -1        9.13       11.39      2.57 o 
   5  -7   1        9.13       18.49      3.38 o 
   5  -7   1        9.13       14.18      2.70 o 
  -5   7  -1        9.13       11.84      2.73 o 
   5  -7   1        9.13       12.93      2.54 o 
   5  -7   1        9.13       13.67      3.41 o 
  -6   7  -1        0.00       -1.51      1.90 o 
  -6   7  -1        0.00        0.32      1.74 o 
   6  -7   1        0.00       -1.00      2.61 o 
   6  -7   1        0.00       -1.32      1.87 o 
   6  -7   1        0.00       -1.06      1.06 o 
   7  -7   1        8.69        2.25      2.32 o 
  -7   7  -1        8.69        7.43      3.18 o 
   7  -7   1        8.69        9.17      3.86 o 
   7  -7   1        8.69       10.23      3.35 o 
  -7   7  -1        8.69        7.30      3.18 o 
   8  -7   1        0.07       -0.32      2.96 o 
  -8   7  -1        0.07       -1.99      1.99 o 
   8  -7   1        0.07       -0.29      2.09 o 
   8  -7   1        0.07        0.10      3.67 o 
   8  -7   1        0.07       -1.99      2.28 o 
   9  -7   1        3.92        4.34      3.57 o 
   9  -7   1        3.92       -3.70      3.70 o 
   9  -7   1        3.92        8.07      3.99 o 
   9  -7   1        3.92        2.41      2.57 o 
  -8  -6   1        0.36       -1.83      2.12 o 
  -7  -6   1        1.02        0.55      1.93 o 
   7   6  -1        1.02        0.71      5.40 o 
   6   6  -1       44.78       48.19      7.17 o 
  -6  -6   1       44.78       41.24      3.83 o 
   5   6  -1      125.05      128.28      5.86 o 
   5   6  -1      125.05      127.02     11.69 o 
  -5  -6   1      125.05      129.02      6.57 o 
  -5  -6   1      125.05      121.71      6.15 o 
  -4  -6   1        6.91        8.52      1.45 o 
   4   6  -1        6.91        8.49      3.67 o 
  -4  -6   1        6.91        6.66      1.22 o 
   4   6  -1        6.91        6.92      1.09 o 
  -3  -6   1        9.47        9.07      1.03 o 
   3   6  -1        9.47       10.04      3.51 o 
   3   6  -1        9.47       11.90      0.93 o 
  -3  -6   1        9.47        6.69      0.93 o 
   3   6  -1        9.47        8.81      0.87 o 
  -2  -6   1       99.70      101.02      5.09 o 
  -1  -6   1      529.70      525.22     19.08 o 
  -1  -6   1      529.70      526.93     19.04 o 
   1   6  -1      529.70      507.92     18.11 o 
   1   6  -1      529.70      526.83     18.17 o 
  -1  -6   1      529.70      494.14     19.14 o 
   0  -6   1      114.76       85.56      4.83 o 
   0  -6   1      114.76       92.74      4.15 o 
   0   6  -1      114.76       90.32      3.93 o 
   0   6  -1      114.76       89.71      3.54 o 
   0  -6   1      114.76       77.28      4.67 o 
   0  -6   1      114.76       85.04      4.25 o 
   0   6  -1      114.76       88.94      3.93 o 
  -1   6  -1      137.54      166.90      6.86 o 
   1  -6   1      137.54      164.39      6.67 o 
  -1   6  -1      137.54      163.42      6.60 o 
   1  -6   1      137.54      158.79      7.28 o 
  -1   6  -1      137.54      157.18      6.83 o 
   1  -6   1      137.54      158.11      7.54 o 
  -1   6  -1      137.54      166.48      6.92 o 
   1  -6   1      137.54      157.59      6.60 o 
   1  -6   1      137.54      162.46      7.44 o 
  -2   6  -1      183.54      205.30      9.02 o 
   2  -6   1      183.54      205.95      8.70 o 
   2  -6   1      183.54      206.98      9.41 o 
   2  -6   1      183.54      202.43      9.60 o 
   2  -6   1      183.54      195.80      8.80 o 
  -2   6  -1      183.54      207.78      8.86 o 
   2  -6   1      183.54      226.83      9.44 o 
   2  -6   1      183.54      212.84      8.83 o 
   3  -6   1       15.78        9.71      1.74 o 
   3  -6   1       15.78       10.52      2.32 o 
  -3   6  -1       15.78       15.09      2.19 o 
   3  -6   1       15.78       15.12      2.09 o 
  -3   6  -1       15.78       11.26      1.99 o 
   3  -6   1       15.78       16.92      2.12 o 
   3  -6   1       15.78       17.66      2.64 o 
   4  -6   1       15.80        9.94      2.64 o 
   4  -6   1       15.80        9.97      1.99 o 
   4  -6   1       15.80       12.77      2.16 o 
  -4   6  -1       15.80        6.85      1.90 o 
  -4   6  -1       15.80       10.49      2.09 o 
   4  -6   1       15.80        7.78      2.28 o 
   5  -6   1        6.49        0.87      1.93 o 
   5  -6   1        6.49        3.92      2.25 o 
  -5   6  -1        6.49        2.96      1.87 o 
  -5   6  -1        6.49        4.95      1.96 o 
   5  -6   1        6.49        3.35      1.61 o 
   5  -6   1        6.49        1.99      1.42 o 
   6  -6   1        5.94        4.70      3.02 o 
  -6   6  -1        5.94        5.40      2.54 o 
   6  -6   1        5.94        7.37      2.32 o 
   6  -6   1        5.94        4.21      2.44 o 
  -6   6  -1        5.94        7.11      2.38 o 
  -7   6  -1        1.91        0.45      2.19 o 
   7  -6   1        1.91        3.25      2.12 o 
   7  -6   1        1.91       -0.19      2.86 o 
  -7   6  -1        1.91        0.13      2.15 o 
   7  -6   1        1.91        0.48      2.41 o 
   8  -6   1        0.95        3.38      2.35 o 
   8  -6   1        0.95       -1.51      2.44 o 
   8  -6   1        0.95        1.19      2.57 o 
   8  -6   1        0.95        5.69      3.76 o 
  -8   6  -1        0.95        2.12      2.32 o 
  -8   6  -1        0.95       -1.99      1.99 o 
  -9   6  -1        3.55        0.03      2.41 o 
   9  -6   1        3.55        7.98      4.25 o 
   9  -6   1        3.55        2.06      3.02 o 
  -9   6  -1        3.55        1.99      3.06 o 
   9  -6   1        3.55        0.90      3.89 o 
   9  -6   1        3.55        1.45      2.77 o 
  -9  -5   1        0.83       -0.39      2.48 o 
  -9  -5   1        0.83        0.68      1.19 o 
  -8  -5   1        0.58       -0.10      1.00 o 
  -8  -5   1        0.58        0.90      2.12 o 
  -7  -5   1        0.00        0.29      1.90 o 
  -7  -5   1        0.00        1.32      0.87 o 
   7   5  -1        0.00       -5.21      5.21 o 
  -6  -5   1       13.98       19.78      2.57 o 
  -6  -5   1       13.98       11.32      1.16 o 
  -6  -5   1       13.98       15.60      1.42 o 
   6   5  -1       13.98       20.68      5.50 o 
  -5  -5   1        6.33        8.01      1.83 o 
  -5  -5   1        6.33       14.60      2.06 o 
   5   5  -1        6.33        9.75      1.58 o 
   5   5  -1        6.33        6.34      3.76 o 
   4   5  -1       40.81       35.49      5.66 o 
  -4  -5   1       40.81       41.12      2.93 o 
   4   5  -1       40.81       36.13      2.35 o 
  -4  -5   1       40.81       36.45      2.61 o 
  -3  -5   1       35.35       27.73      1.80 o 
   3   5  -1       35.35       33.36      1.77 o 
   3   5  -1       35.35       27.48      1.64 o 
   3   5  -1       35.35       30.60      4.89 o 
  -3  -5   1       35.35       25.16      1.93 o 
   2   5  -1     1001.90     1015.23     61.91 o 
  -1  -5   1      739.54      724.96     25.66 o 
   0   5  -1      608.97      686.48     23.36 o 
   0   5  -1      608.97      689.53     23.94 o 
   0  -5   1      608.97      674.88     22.97 o 
   0   5  -1      608.97      703.36     23.91 o 
   0  -5   1      608.97      690.82     25.05 o 
   0  -5   1      608.97      653.95     24.24 o 
   0  -5   1      608.97      657.16     25.18 o 
  -1   5  -1      553.35      644.03     21.98 o 
   1  -5   1      553.35      601.78     22.18 o 
  -1   5  -1      553.35      605.73     21.92 o 
   1  -5   1      553.35      583.26     23.15 o 
   1  -5   1      553.35      608.51     21.76 o 
  -1   5  -1      553.35      614.05     22.76 o 
   1  -5   1      553.35      607.99     20.82 o 
   2  -5   1       38.88       44.15      3.38 o 
   2  -5   1       38.88       47.36      2.93 o 
   2  -5   1       38.88       48.14      3.28 o 
  -2   5  -1       38.88       49.75      3.15 o 
  -2   5  -1       38.88       48.55      3.09 o 
   2  -5   1       38.88       41.83      3.38 o 
   2  -5   1       38.88       45.72      3.48 o 
   2  -5   1       38.88       50.65      3.09 o 
  -2   5  -1       38.88       46.66      3.06 o 
   3  -5   1       82.79      103.62      6.18 o 
   3  -5   1       82.79      119.23      5.76 o 
   3  -5   1       82.79      109.83      5.79 o 
   3  -5   1       82.79      100.56      5.70 o 
   3  -5   1       82.79       96.34      5.28 o 
  -3   5  -1       82.79      103.84      5.70 o 
  -3   5  -1       82.79      102.20      5.47 o 
  -4   5  -1       72.25       83.03      5.37 o 
   4  -5   1       72.25       77.82      4.86 o 
  -4   5  -1       72.25       80.91      5.12 o 
   4  -5   1       72.25       83.32      5.34 o 
   4  -5   1       72.25       92.27      5.37 o 
   4  -5   1       72.25       86.51      5.92 o 
   5  -5   1        7.20       17.59      2.67 o 
   5  -5   1        7.20       10.61      2.25 o 
  -5   5  -1        7.20       16.08      2.64 o 
  -5   5  -1        7.20       14.31      2.57 o 
   5  -5   1        7.20       12.48      2.67 o 
   5  -5   1        7.20       15.41      3.06 o 
   6  -5   1        2.15        1.54      1.90 o 
  -6   5  -1        2.15        3.83      2.19 o 
   6  -5   1        2.15        1.80      1.61 o 
   6  -5   1        2.15        0.74      2.38 o 
  -6   5  -1        2.15       -0.23      1.70 o 
  -7   5  -1        3.69        4.73      2.57 o 
  -7   5  -1        3.69        2.99      2.19 o 
   7  -5   1        3.69        2.64      2.80 o 
   7  -5   1        3.69        1.90      1.87 o 
   7  -5   1        3.69        4.37      2.61 o 
   8  -5   1        0.04        1.32      3.25 o 
   8  -5   1        0.04       -1.64      1.64 o 
   8  -5   1        0.04       -0.06      2.77 o 
  -8   5  -1        0.04       -0.03      2.28 o 
  -8   5  -1        0.04       -1.74      1.74 o 
   8  -5   1        0.04       -1.96      2.28 o 
   9  -5   1        0.00        0.71      2.67 o 
  -9   5  -1        0.00       -2.41      2.41 o 
  -9   5  -1        0.00        5.44      2.77 o 
   9  -5   1        0.00        3.09      2.41 o 
  -9  -4   1        0.36        5.15      2.77 o 
  -9  -4   1        0.36       -1.22      1.22 o 
  -8  -4   1       20.90       17.85      2.38 o 
  -8  -4   1       20.90       28.82      3.96 o 
  -7  -4   1        1.11        1.19      1.90 o 
  -7  -4   1        1.11        0.77      1.13 o 
  -6  -4   1        2.32        3.18      1.09 o 
   6   4  -1        2.32        2.83      1.38 o 
   6   4  -1        2.32        2.70      4.95 o 
  -6  -4   1        2.32        2.67      1.09 o 
  -6  -4   1        2.32       -0.03      1.54 o 
  -5  -4   1        1.76        1.74      1.25 o 
  -5  -4   1        1.76       -1.09      1.09 o 
   5   4  -1        1.76        0.61      0.93 o 
  -5  -4   1        1.76        0.00      0.74 o 
   5   4  -1        1.76        0.19      3.25 o 
  -5  -4   1        1.76       -0.64      0.64 o 
   5   4  -1        1.76        1.19      0.84 o 
  -4  -4   1        3.34        5.89      1.32 o 
   4   4  -1        3.34        5.95      1.16 o 
   4   4  -1        3.34        5.47      3.35 o 
  -4  -4   1        3.34        7.53      0.84 o 
  -4  -4   1        3.34        7.01      0.80 o 
  -4  -4   1        3.34        6.37      1.45 o 
  -3  -4   1      154.63      158.17      6.64 o 
  -3  -4   1      154.63      162.71      6.80 o 
   3   4  -1      154.63      164.32     12.34 o 
   3   4  -1      154.63      156.46      6.28 o 
   3   4  -1      154.63      161.07      6.35 o 
  -2  -4   1      207.11      184.59      7.16 o 
   2   4  -1      207.11      189.62     13.64 o 
   2   4  -1      207.11      179.50      6.80 o 
   2   4  -1      207.11      198.68      6.87 o 
  -2  -4   1      207.11      183.95      7.22 o 
   1   4  -1     1191.43     1271.55     40.67 o 
  -1  -4   1     1191.43     1261.35     43.25 o 
   0  -4   1     1229.63     1232.79     41.95 o 
   0  -4   1     1229.63     1185.67     43.32 o 
   0  -4   1     1229.63     1170.90     44.50 o 
   0   4  -1     1229.63     1236.06     42.41 o 
   0   4  -1     1229.63     1243.37     39.23 o 
   0  -4   1     1229.63     1213.11     39.30 o 
   0   4  -1     1229.63     1232.79     41.69 o 
   0  -4   1     1229.63     1243.79     43.09 o 
   0   4  -1     1229.63     1229.15     42.34 o 
   0   4  -1     1229.63     1218.71     45.16 o 
   0  -4   1     1229.63     1249.62     44.40 o 
  -1   4  -1       16.26       13.32      1.32 o 
  -1   4  -1       16.26       13.77      1.32 o 
   1  -4   1       16.26       13.83      1.25 o 
   1  -4   1       16.26       12.90      1.67 o 
   1  -4   1       16.26       16.79      1.64 o 
  -1   4  -1       16.26       15.28      1.42 o 
   1  -4   1       16.26       14.38      1.74 o 
   2  -4   1      199.66      208.75      8.64 o 
   2  -4   1      199.66      201.92      8.87 o 
  -2   4  -1      199.66      224.84      8.87 o 
  -2   4  -1      199.66      200.66      8.64 o 
   2  -4   1      199.66      222.94      8.84 o 
  -2   4  -1      199.66      217.07      9.13 o 
   2  -4   1      199.66      213.94      9.48 o 
   2  -4   1      199.66      230.29      9.25 o 
   3  -4   1      766.24      827.80     30.00 o 
   3  -4   1      766.24      795.92     31.75 o 
  -3   4  -1      766.24      854.40     30.06 o 
  -3   4  -1      766.24      830.95     31.39 o 
  -3   4  -1      766.24      806.37     29.97 o 
   3  -4   1      766.24      789.47     29.84 o 
   3  -4   1      766.24      896.65     31.55 o 
   3  -4   1      766.24      791.97     29.41 o 
   4  -4   1      229.45      232.71     10.54 o 
   4  -4   1      229.45      246.76     10.60 o 
  -4   4  -1      229.45      243.70     11.12 o 
   4  -4   1      229.45      230.20     11.47 o 
   4  -4   1      229.45      264.52     10.93 o 
  -4   4  -1      229.45      253.21     10.80 o 
   5  -4   1       28.64       14.41      2.35 o 
   5  -4   1       28.64       16.63      2.48 o 
   5  -4   1       28.64       13.99      2.48 o 
  -5   4  -1       28.64       22.04      2.93 o 
  -5   4  -1       28.64       15.25      2.54 o 
   5  -4   1       28.64       11.58      2.90 o 
   6  -4   1        0.00       -0.06      1.93 o 
  -6   4  -1        0.00       -0.61      1.45 o 
   6  -4   1        0.00        0.61      1.61 o 
   6  -4   1        0.00       -1.35      1.58 o 
  -6   4  -1        0.00       -0.64      1.61 o 
  -7   4  -1        0.06       -0.55      1.61 o 
  -7   4  -1        0.06       -1.16      1.96 o 
   7  -4   1        0.06        0.64      2.54 o 
   7  -4   1        0.06        1.64      2.06 o 
   7  -4   1        0.06       -2.03      2.03 o 
   7  -4   1        0.06        1.42      1.93 o 
   8  -4   1        0.13        0.48      2.15 o 
  -8   4  -1        0.13        0.10      2.32 o 
   8  -4   1        0.13       -2.32      2.32 o 
  -8   4  -1        0.13        2.06      2.28 o 
   8  -4   1        0.13        2.06      2.61 o 
   8  -4   1        0.13        0.29      1.90 o 
  -9   4  -1        0.00       -1.54      2.54 o 
  -9   4  -1        0.00       -1.87      2.09 o 
   9  -4   1        0.00       -2.09      2.09 o 
   9  -4   1        0.00       -0.26      2.06 o 
  -9  -3   1        0.96        0.03      1.51 o 
  -9  -3   1        0.96       -0.35      2.44 o 
  -8  -3   1        0.42        0.51      1.48 o 
  -8  -3   1        0.42        2.96      2.54 o 
  -7  -3   1       17.97       14.41      2.86 o 
  -7  -3   1       17.97       12.74      2.09 o 
   6   3  -1       18.35       22.13      6.85 o 
   6   3  -1       18.35       22.58      2.54 o 
  -6  -3   1       18.35       19.14      2.19 o 
  -6  -3   1       18.35       28.63      4.47 o 
  -6  -3   1       18.35       20.62      2.93 o 
  -5  -3   1       15.91        8.78      1.42 o 
  -5  -3   1       15.91        9.91      1.90 o 
  -5  -3   1       15.91        6.66      1.64 o 
   5   3  -1       15.91        9.97      1.67 o 
   5   3  -1       15.91        8.17      1.77 o 
  -5  -3   1       15.91       10.55      1.61 o 
   5   3  -1       15.91        9.97      4.63 o 
  -5  -3   1       15.91        9.10      3.15 o 
   4   3  -1      348.91      287.06     19.91 o 
  -4  -3   1      348.91      274.73     10.94 o 
   4   3  -1      348.91      293.38     11.39 o 
  -4  -3   1      348.91      307.38     11.16 o 
   4   3  -1      348.91      283.38     11.68 o 
  -4  -3   1      348.91      305.25     20.10 o 
  -4  -3   1      348.91      290.41     11.94 o 
   3   3  -1      295.00      289.30     11.36 o 
  -3  -3   1      295.00      310.83     11.88 o 
  -3  -3   1      295.00      289.98     11.58 o 
   3   3  -1      295.00      305.69     11.17 o 
  -3  -3   1      295.00      302.34     10.84 o 
  -3  -3   1      295.00      287.07     10.78 o 
  -3  -3   1      295.00      301.53     19.88 o 
   3   3  -1      295.00      300.92     11.10 o 
   3   3  -1      295.00      289.04     19.75 o 
  -2  -3   1      110.21      121.34      5.03 o 
   2   3  -1      110.21      123.05      4.77 o 
   2   3  -1      110.21      129.69      4.80 o 
  -2  -3   1      110.21      126.08      5.12 o 
   2   3  -1      110.21      122.79      9.44 o 
  -1  -3   1      141.12      158.14      6.25 o 
   1   3  -1      141.12      155.75      6.06 o 
   0  -3   1     4946.02     4639.48    143.63 o 
   0   3  -1     4946.02     4565.79    159.63 o 
   0   3  -1     4946.02     4709.25    159.42 o 
   0  -3   1     4946.02     4820.75    163.10 o 
   0  -3   1     4946.02     4804.40    154.01 o 
   0  -3   1     4946.02     4233.66    166.99 o 
   0  -3   1     4946.02     4643.52    166.92 o 
   0   3  -1     4946.02     4642.74    170.04 o 
   0  -3   1     4946.02     4321.95    163.27 o 
   0   3  -1     4946.02     4752.07    143.46 o 
   0   3  -1     4946.02     4622.12    169.59 o 
   1  -3   1     3698.80     3576.78    109.76 o 
   1  -3   1     3698.80     3548.94    120.48 o 
   1  -3   1     3698.80     3428.18    126.13 o 
   1  -3   1     3698.80     3498.63    120.48 o 
  -1   3  -1     3698.80     3568.73    126.27 o 
  -1   3  -1     3698.80     3457.26    120.44 o 
   1  -3   1     3698.80     3463.94    117.60 o 
  -1   3  -1     3698.80     3630.34    120.44 o 
  -1   3  -1     3698.80     3475.62    126.23 o 
   1  -3   1     3698.80     3486.03    126.51 o 
   2  -3   1        1.97        0.90      0.77 o 
   2  -3   1        1.97        2.44      1.06 o 
   2  -3   1        1.97        1.87      0.93 o 
   2  -3   1        1.97        2.19      0.87 o 
   2  -3   1        1.97        2.03      0.80 o 
  -2   3  -1        1.97        3.22      0.96 o 
  -2   3  -1        1.97        2.70      0.93 o 
  -2   3  -1        1.97        0.71      0.61 o 
   3  -3   1       32.28       52.45      3.35 o 
   3  -3   1       32.28       46.56      3.12 o 
  -3   3  -1       32.28       45.11      3.15 o 
   3  -3   1       32.28       49.94      3.28 o 
  -3   3  -1       32.28       43.50      3.09 o 
   3  -3   1       32.28       43.63      3.57 o 
   3  -3   1       32.28       51.16      3.25 o 
  -3   3  -1       32.28       51.84      3.38 o 
   4  -3   1       75.65      107.92      5.41 o 
  -4   3  -1       75.65       93.99      5.54 o 
   4  -3   1       75.65       99.68      5.47 o 
  -4   3  -1       75.65       91.86      5.31 o 
   4  -3   1       75.65       95.98      6.02 o 
  -4   3  -1       75.65       96.40      5.41 o 
   4  -3   1       75.65       85.49      5.12 o 
  -5   3  -1       85.41      118.93      6.79 o 
  -5   3  -1       85.41      119.22      6.63 o 
   5  -3   1       85.41      111.46      6.24 o 
   5  -3   1       85.41      115.90      7.15 o 
  -5   3  -1       85.41      114.42      6.34 o 
   5  -3   1       85.41      118.48      6.31 o 
   6  -3   1        1.38        1.54      1.67 o 
  -6   3  -1        1.38       -0.74      1.29 o 
   6  -3   1        1.38       -0.42      1.67 o 
  -6   3  -1        1.38        2.73      1.87 o 
   6  -3   1        1.38        0.00      1.35 o 
  -7   3  -1        4.11        4.34      2.51 o 
   7  -3   1        4.11        8.20      2.48 o 
   7  -3   1        4.11        6.24      3.06 o 
  -7   3  -1        4.11        6.98      2.35 o 
   7  -3   1        4.11        9.23      3.28 o 
   7  -3   1        4.11        8.39      2.54 o 
   8  -3   1        0.26       -2.12      2.12 o 
   8  -3   1        0.26        1.51      2.22 o 
   8  -3   1        0.26       -2.25      2.67 o 
  -8   3  -1        0.26        0.19      1.99 o 
   8  -3   1        0.26       -1.03      1.83 o 
  -8   3  -1        0.26       -1.38      2.19 o 
   9  -3   1        3.52        4.50      2.86 o 
   9  -3   1        3.52        1.74      2.44 o 
  -9   3  -1        3.52        4.66      2.86 o 
  -9   3  -1        3.52        4.34      3.12 o 
  10  -3   1        0.65        1.51      2.70 o 
 -10   3  -1        0.65        0.80      2.96 o 
  -9  -2   1        2.15        1.61      2.80 o 
  -9  -2   1        2.15        1.38      1.83 o 
  -8  -2   1       12.56       10.81      3.22 o 
  -8  -2   1       12.56       13.93      2.54 o 
  -7  -2   1        1.27       -0.35      1.80 o 
   7   2  -1        1.27        1.67      1.51 o 
  -7  -2   1        1.27       -0.06      1.32 o 
   6   2  -1       74.82       67.13      5.15 o 
  -6  -2   1       74.82       89.01      5.53 o 
  -6  -2   1       74.82       64.62      4.38 o 
   6   2  -1       74.82       77.49      4.86 o 
  -6  -2   1       74.82       73.02      5.47 o 
  -6  -2   1       74.82       83.96      7.82 o 
  -6  -2   1       74.82       88.43      5.05 o 
  -5  -2   1       49.83       77.19      7.46 o 
  -5  -2   1       49.83       76.61      5.05 o 
   5   2  -1       49.83       70.95      8.72 o 
  -5  -2   1       49.83       71.40      4.15 o 
  -5  -2   1       49.83       76.61      4.38 o 
   5   2  -1       49.83       74.10      4.38 o 
   5   2  -1       49.83       70.59      4.60 o 
  -5  -2   1       49.83       79.93      4.86 o 
   5   2  -1       49.83       72.30      4.76 o 
   4   2  -1       32.03       21.88      4.70 o 
  -4  -2   1       32.03       25.00      4.02 o 
  -4  -2   1       32.03       23.29      2.06 o 
  -4  -2   1       32.03       21.40      2.41 o 
  -4  -2   1       32.03       20.53      2.16 o 
   4   2  -1       32.03       23.78      2.38 o 
   4   2  -1       32.03       20.98      1.99 o 
   4   2  -1       32.03       23.81      2.32 o 
   3   2  -1      151.74      137.46     10.60 o 
  -3  -2   1      151.74      148.52     10.57 o 
   3   2  -1      151.74      140.82      6.19 o 
   3   2  -1      151.74      141.43      6.19 o 
  -3  -2   1      151.74      137.72      5.70 o 
  -3  -2   1      151.74      138.30      6.15 o 
   3   2  -1      151.74      144.62      5.93 o 
   3   2  -1      151.74      140.27      5.90 o 
  -2  -2   1       31.55       36.30      1.80 o 
  -2  -2   1       31.55       38.20      2.06 o 
  -2  -2   1       31.55       37.65      3.99 o 
  -2  -2   1       31.55       36.91      2.12 o 
   2   2  -1       31.55       38.74      1.93 o 
   2   2  -1       31.55       31.73      3.89 o 
   2   2  -1       31.55       38.26      1.87 o 
   2   2  -1       31.55       37.49      1.93 o 
   2   2  -1       31.55       37.39      2.00 o 
   2   2  -1       31.55       36.88      2.00 o 
  -2  -2   1       31.55       38.00      1.80 o 
   1   2  -1     1188.19     1170.44     38.13 o 
   1   2  -1     1188.19     1072.84     39.84 o 
   1   2  -1     1188.19     1081.62     66.59 o 
  -1  -2   1     1188.19     1130.17     42.05 o 
  -1  -2   1     1188.19     1098.01     39.18 o 
   1   2  -1     1188.19     1172.98     40.04 o 
  -1  -2   1     1188.19     1155.07     41.85 o 
   0  -2   1     3297.67     3195.73    114.16 o 
   0   2  -1     3297.67     3013.27    109.10 o 
   0   2  -1     3297.67     3254.24    109.45 o 
   0  -2   1     3297.67     3185.62    110.98 o 
   0  -2   1     3297.67     3071.60    111.78 o 
   0  -2   1     3297.67     3192.77    104.64 o 
   0  -2   1     3297.67     2977.11    114.50 o 
   0  -2   1     3297.67     3077.22     97.56 o 
   0   2  -1     3297.67     3122.68    115.65 o 
   0   2  -1     3297.67     3155.60    104.39 o 
   0   2  -1     3297.67     3160.55    115.76 o 
   0   2  -1     3297.67     3111.63     97.42 o 
  -1   2  -1       54.78       46.76      2.32 o 
   1  -2   1       54.78       49.24      2.48 o 
  -1   2  -1       54.78       49.40      2.48 o 
   1  -2   1       54.78       49.08      2.32 o 
   1  -2   1       54.78       43.48      2.51 o 
   1  -2   1       54.78       50.05      2.38 o 
   1  -2   1       54.78       51.82      2.61 o 
  -1   2  -1       54.78       46.38      2.54 o 
  -2   2  -1      219.06      210.27      8.33 o 
   2  -2   1      219.06      198.93      8.27 o 
   2  -2   1      219.06      221.79      8.78 o 
   2  -2   1      219.06      206.84      8.91 o 
  -2   2  -1      219.06      198.58      8.65 o 
   2  -2   1      219.06      224.80      8.43 o 
   2  -2   1      219.06      219.40      8.27 o 
  -2   2  -1      219.06      206.00      8.30 o 
  -2   2  -1      219.06      210.72      8.85 o 
   3  -2   1        0.43        0.48      1.06 o 
  -3   2  -1        0.43        0.13      0.80 o 
  -3   2  -1        0.43        0.03      0.84 o 
   3  -2   1        0.43        2.15      0.90 o 
   3  -2   1        0.43        1.83      0.84 o 
   3  -2   1        0.43       -0.48      0.68 o 
  -4   2  -1      542.27      522.46     20.54 o 
   4  -2   1      542.27      475.62     21.64 o 
  -4   2  -1      542.27      519.36     20.51 o 
  -4   2  -1      542.27      561.89     21.64 o 
   4  -2   1      542.27      634.23     20.80 o 
   5  -2   1        7.72        6.95      2.22 o 
  -5   2  -1        7.72        4.95      1.64 o 
   5  -2   1        7.72        4.73      1.70 o 
  -5   2  -1        7.72        1.22      1.25 o 
   5  -2   1        7.72        6.11      1.67 o 
  -5   2  -1        7.72        4.28      1.74 o 
  -6   2  -1       28.14       16.99      2.70 o 
   6  -2   1       28.14       22.10      3.64 o 
   6  -2   1       28.14       22.81      3.51 o 
   6  -2   1       28.14       17.08      2.61 o 
  -6   2  -1       28.14       20.01      3.06 o 
   6  -2   1       28.14       25.96      2.90 o 
  -6   2  -1       28.14       18.08      2.83 o 
   7  -2   1        4.06        4.44      2.73 o 
   7  -2   1        4.06        1.67      1.93 o 
  -7   2  -1        4.06        3.35      2.06 o 
  -7   2  -1        4.06        4.44      2.67 o 
   7  -2   1        4.06        6.34      2.32 o 
   7  -2   1        4.06        1.35      2.38 o 
   8  -2   1        4.68        6.40      3.31 o 
   8  -2   1        4.68        6.43      2.64 o 
  -8   2  -1        4.68        7.37      2.70 o 
  -8   2  -1        4.68        4.47      2.96 o 
   8  -2   1        4.68        6.50      2.67 o 
   8  -2   1        4.68        6.66      3.28 o 
  -9   2  -1       26.68       29.40      4.79 o 
  -9   2  -1       26.68       28.66      4.15 o 
   9  -2   1       26.68       30.82      4.12 o 
   9  -2   1       26.68       25.41      4.09 o 
 -10   2  -1        1.29       -1.00      2.80 o 
  10  -2   1        1.29        3.09      2.86 o 
  -9  -1   1        0.07        0.13      1.51 o 
  -9  -1   1        0.07        0.00      2.54 o 
  -8  -1   1        0.39        0.64      2.15 o 
  -8  -1   1        0.39       -0.10      1.54 o 
  -7  -1   1        8.52        7.01      2.48 o 
   7   1  -1        8.52        8.59      2.22 o 
  -7  -1   1        8.52        6.85      2.06 o 
  -6  -1   1       10.55        8.52      1.90 o 
  -6  -1   1       10.55       13.12      2.57 o 
   6   1  -1       10.55       11.03      2.51 o 
  -6  -1   1       10.55       11.13      2.03 o 
  -6  -1   1       10.55       11.80      2.28 o 
   6   1  -1       10.55        6.21      2.12 o 
   6   1  -1       10.55        8.97      1.99 o 
  -5  -1   1       12.41        6.56      1.58 o 
  -5  -1   1       12.41        4.60      1.64 o 
   5   1  -1       12.41        7.95      1.64 o 
  -5  -1   1       12.41        8.88      1.74 o 
  -5  -1   1       12.41        7.43      2.80 o 
   5   1  -1       12.41       10.74      2.12 o 
  -5  -1   1       12.41        7.78      1.93 o 
   4   1  -1      238.04      186.58      8.64 o 
  -4  -1   1      238.04      179.20      8.38 o 
  -4  -1   1      238.04      192.26     13.61 o 
   4   1  -1      238.04      180.17     14.03 o 
   4   1  -1      238.04      181.23      8.03 o 
   4   1  -1      238.04      189.81      8.16 o 
  -4  -1   1      238.04      197.22      8.09 o 
  -4  -1   1      238.04      184.46      7.93 o 
  -4  -1   1      238.04      195.32      8.83 o 
   3   1  -1       77.27       62.27      3.67 o 
  -3  -1   1       77.27       72.67      3.90 o 
   3   1  -1       77.27       65.74      3.44 o 
  -3  -1   1       77.27       69.16      3.41 o 
   3   1  -1       77.27       61.08      3.35 o 
   3   1  -1       77.27       64.20      6.44 o 
  -3  -1   1       77.27       70.38      6.18 o 
  -3  -1   1       77.27       65.52      3.35 o 
  -3  -1   1       77.27       64.55      3.61 o 
  -2  -1   1     1043.66      993.20     35.19 o 
   2   1  -1     1043.66     1047.47     36.83 o 
   2   1  -1     1043.66      989.86     59.96 o 
  -2  -1   1     1043.66      997.63     36.89 o 
   2   1  -1     1043.66      995.83     36.96 o 
   2   1  -1     1043.66     1022.66     35.22 o 
  -2  -1   1     1043.66     1003.79     59.90 o 
   2   1  -1     1043.66     1016.40     35.19 o 
   1   1  -1     1256.57     1109.97     40.59 o 
   1   1  -1     1256.57     1097.87     65.74 o 
  -1  -1   1     1256.57     1134.39     65.70 o 
  -1  -1   1     1256.57     1146.30     40.72 o 
  -1  -1   1     1256.57     1088.52     38.92 o 
   1   1  -1     1256.57     1137.55     40.75 o 
   1   1  -1     1256.57     1085.72     38.69 o 
   1   1  -1     1256.57     1114.63     38.76 o 
   0   1  -1      188.09      142.30      5.54 o 
   0  -1   1      188.09      158.86      5.19 o 
   0   1  -1      188.09      160.29      5.58 o 
   0  -1   1      188.09      153.09      5.87 o 
   0   1  -1      188.09      137.04      5.77 o 
   0   1  -1      188.09      158.02      5.61 o 
   0  -1   1      188.09      161.97      5.64 o 
   0   1  -1      188.09      122.07      5.06 o 
   0   1  -1      188.09      159.35      5.87 o 
   1  -1   1     2702.52     2715.30     97.92 o 
  -1   1  -1     2702.52     2655.34     93.55 o 
  -1   1  -1     2702.52     2670.43     98.02 o 
  -1   1  -1     2702.52     2911.80     98.13 o 
  -1   1  -1     2702.52     2779.14     90.86 o 
   1  -1   1     2702.52     2618.92     90.97 o 
   1  -1   1     2702.52     2941.20     93.80 o 
   1  -1   1     2702.52     2658.97     93.48 o 
   1  -1   1     2702.52     2574.57     98.09 o 
  -1   1  -1     2702.52     2693.44     93.48 o 
   2  -1   1      975.99     2031.16     67.79 o 
   2  -1   1      975.99     1890.69     70.88 o 
   3  -1   1      320.09      312.70     11.21 o 
   3  -1   1      320.09      286.30     11.50 o 
  -3   1  -1      320.09      277.35     11.47 o 
  -3   1  -1      320.09      310.79     12.38 o 
   3  -1   1      320.09      301.16     12.44 o 
  -3   1  -1      320.09      290.59     12.15 o 
  -3   1  -1      320.09      289.20     11.60 o 
   3  -1   1      320.09      308.50     11.63 o 
   4  -1   1      572.97     1076.41     37.42 o 
  -4   1  -1      572.97      854.49     36.64 o 
   4  -1   1      572.97     1079.94     34.18 o 
  -4   1  -1      572.97      969.47     35.18 o 
   4  -1   1      572.97     1059.29     35.38 o 
   4  -1   1      572.97      886.47     35.02 o 
  -4   1  -1      572.97      920.91     35.12 o 
  -5   1  -1       24.65       38.09      3.38 o 
  -5   1  -1       24.65       44.36      3.41 o 
   5  -1   1       24.65       41.27      4.12 o 
   5  -1   1       24.65       32.85      2.99 o 
   5  -1   1       24.65       41.18      3.25 o 
  -5   1  -1       24.65       30.18      3.25 o 
   5  -1   1       24.65       41.15      3.92 o 
  -6   1  -1       13.72       11.55      2.32 o 
   6  -1   1       13.72        9.65      2.16 o 
  -6   1  -1       13.72       10.36      2.38 o 
   6  -1   1       13.72       10.61      2.83 o 
   6  -1   1       13.72        8.14      2.06 o 
   6  -1   1       13.72       15.50      2.89 o 
  -6   1  -1       13.72        6.82      1.83 o 
  -6   1  -1       13.72        9.55      4.54 o 
   7  -1   1       44.53       49.87      5.34 o 
   7  -1   1       44.53       48.90      4.21 o 
  -7   1  -1       44.53       67.21      5.34 o 
   7  -1   1       44.53       53.15      4.60 o 
  -7   1  -1       44.53       48.19      4.89 o 
  -7   1  -1       44.53       72.00      7.98 o 
   7  -1   1       44.53       55.85      5.40 o 
  -7   1  -1       44.53       51.25      4.41 o 
   8  -1   1       14.50       19.78      3.06 o 
  -8   1  -1       14.50       21.90      3.35 o 
  -8   1  -1       14.50       16.89      3.60 o 
   8  -1   1       14.50       16.50      3.12 o 
   9  -1   1        5.89       10.29      2.86 o 
  -9   1  -1        5.89        7.82      3.35 o 
  -9   1  -1        5.89        7.01      2.70 o 
   9  -1   1        5.89        8.01      2.99 o 
 -10   1  -1        1.19       -2.51      2.51 o 
  -9   0   1        3.89        4.66      2.44 o 
   9   0  -1        3.89        0.06      2.15 o 
  -9   0   1        3.89        6.37      3.22 o 
  -8   0   1        0.81        1.58      1.83 o 
   8   0  -1        0.81        3.34      2.03 o 
  -8   0   1        0.81        1.09      2.25 o 
  -7   0   1       10.46       11.87      2.44 o 
   7   0  -1       10.46       11.64      2.51 o 
  -7   0   1       10.46       16.76      3.12 o 
  -6   0   1        5.72        6.88      2.19 o 
  -6   0   1        5.72       10.20      2.77 o 
  -6   0   1        5.72        5.53      1.80 o 
   6   0  -1        5.72        5.56      1.77 o 
  -6   0   1        5.72        6.11      1.80 o 
   6   0  -1        5.72        5.85      2.09 o 
   5   0  -1       10.21       12.77      1.93 o 
  -5   0   1       10.21       10.61      1.87 o 
  -5   0   1       10.21       10.26      3.35 o 
  -5   0   1       10.21       10.23      1.90 o 
  -5   0   1       10.21        9.23      1.96 o 
   5   0  -1       10.21        5.89      1.96 o 
  -5   0   1       10.21        9.26      1.90 o 
  -4   0   1       12.77        6.24      1.58 o 
   4   0  -1       12.77        5.63      1.67 o 
   4   0  -1       12.77        5.47      1.32 o 
  -4   0   1       12.77        7.75      1.48 o 
  -4   0   1       12.77        6.24      1.64 o 
   4   0  -1       12.77       11.58      1.67 o 
  -4   0   1       12.77        7.49      1.51 o 
   2   0  -1     1169.81     1004.64     38.14 o 
  -2   0   1     1169.81     1020.88     38.04 o 
  -2   0   1     1169.81     1041.04     36.33 o 
   2   0  -1     1169.81     1061.55     36.33 o 
   2   0  -1     1169.81     1057.21     36.33 o 
  -2   0   1     1169.81      991.22     61.35 o 
  -2   0   1     1169.81     1064.58     38.24 o 
   2   0  -1     1169.81     1080.98     38.01 o 
  -2   0   1     1169.81     1073.23     36.33 o 
   2   0  -1     1169.81      993.20     61.55 o 
   1   0  -1      418.71      374.69     13.43 o 
  -1   0   1      418.71      392.58     14.18 o 
   1   0  -1      418.71      375.01     13.43 o 
  -1   0   1      418.71      393.85     13.46 o 
  -1   0   1      418.71      373.64     13.43 o 
   1   0  -1      418.71      373.42     14.15 o 
  -1   0   1      418.71      366.05     22.85 o 
   1   0  -1      418.71      361.13     22.92 o 
   1   0  -1      418.71      389.45     14.08 o 
  -1   0   1      418.71      366.08     14.05 o 
   1   0   1      169.62      217.06      8.03 o 
  -1   0  -1      169.62      237.82      8.42 o 
  -1   0  -1      169.62      215.15      8.00 o 
   1   0   1      169.62      237.21      8.42 o 
  -1   0  -1      169.62      182.76      8.36 o 
  -2   0  -1    34817.29    47893.82   1546.08 o 
   2   0   1    34817.29    48635.48   1621.60 o 
   2   0   1    34817.29    42128.61   1503.87 o 
  -2   0  -1    34817.29    51653.04   1622.64 o 
  -2   0  -1    34817.29    43393.26   1545.77 o 
   2   0   1    34817.29    40538.83   1616.80 o 
   2   0   1    34817.29    47657.33   1621.76 o 
   2   0   1    34817.29    45410.93   1546.65 o 
  -2   0  -1    34817.29    39089.87   1618.30 o 
   2   0   1    34817.29    45278.42   1544.89 o 
  -3   0  -1      237.98     1214.92     42.64 o 
  -4   0  -1      850.67      815.81     28.12 o 
  -4   0  -1      850.67      799.61     29.68 o 
  -4   0  -1      850.67      736.61     46.08 o 
  -4   0  -1      850.67      763.46     29.32 o 
   4   0   1      850.67      753.69     29.55 o 
   4   0   1      850.67      806.20     28.09 o 
   4   0   1      850.67      741.87     29.52 o 
  -4   0  -1      850.67      748.91     27.90 o 
   4   0   1      850.67      751.45     27.93 o 
  -5   0  -1       52.22       39.29      3.31 o 
   5   0   1       52.22       39.74      3.25 o 
  -5   0  -1       52.22       45.82      3.76 o 
  -5   0  -1       52.22       41.16      3.25 o 
  -5   0  -1       52.22       41.96      3.73 o 
  -5   0  -1       52.22       40.96      5.63 o 
   5   0   1       52.22       43.05      3.67 o 
   5   0   1       52.22       36.36      3.70 o 
   5   0   1       52.22       27.71      2.86 o 
  -6   0  -1       37.49       38.25      3.54 o 
  -6   0  -1       37.49       28.02      3.25 o 
  -6   0  -1       37.49       36.07      3.28 o 
   6   0   1       37.49       27.83      2.77 o 
   6   0   1       37.49       29.08      3.09 o 
  -6   0  -1       37.49       33.01      4.92 o 
   6   0   1       37.49       19.37      3.44 o 
  -7   0  -1       13.92       18.91      3.09 o 
  -7   0  -1       13.92       16.98      3.12 o 
   7   0   1       13.92       17.53      2.64 o 
   7   0   1       13.92       16.02      2.86 o 
   7   0   1       13.92       19.75      3.54 o 
  -7   0  -1       13.92       23.55      3.12 o 
  -8   0  -1       10.90        5.76      2.25 o 
  -8   0  -1       10.90       11.42      3.15 o 
   8   0   1       10.90        9.71      2.67 o 
   8   0   1       10.90       11.19      2.51 o 
  -9   0  -1       14.22       12.93      3.63 o 
  -9   0  -1       14.22       11.16      2.89 o 
   9   0   1       14.22       12.67      2.83 o 
 -10   0  -1        0.19        0.39      2.80 o 
 -10   0  -1        0.19        1.32      2.03 o 
  -9   1   1       13.12        9.91      3.67 o 
  -9   1   1       13.12        8.43      2.93 o 
   9  -1  -1       13.12       18.62      3.38 o 
   8  -1  -1        6.16        7.62      2.44 o 
  -8   1   1        6.16        0.19      1.87 o 
  -8   1   1        6.16        9.52      3.15 o 
   7  -1  -1       93.79       91.33      6.28 o 
  -7   1   1       93.79       98.74      6.89 o 
   7  -1  -1       93.79       99.15      7.14 o 
  -7   1   1       93.79       93.68      6.21 o 
  -6   1   1        6.00        3.89      1.83 o 
   6  -1  -1        6.00        1.42      1.54 o 
  -6   1   1        6.00        1.67      1.54 o 
   6  -1  -1        6.00        3.80      2.12 o 
  -6   1   1        6.00        1.45      1.90 o 
  -5   1   1        7.37       10.04      2.19 o 
  -5   1   1        7.37       12.67      4.08 o 
   5  -1  -1        7.37       10.68      2.38 o 
  -5   1   1        7.37       12.35      2.03 o 
  -5   1   1        7.37       13.73      2.12 o 
   5  -1  -1        7.37       10.00      1.90 o 
   4  -1  -1       93.06      129.94      6.66 o 
  -4   1   1       93.06      141.08      6.89 o 
  -4   1   1       93.06      133.54      7.05 o 
   4  -1  -1       93.06      140.24      6.89 o 
   4  -1  -1       93.06      140.21      7.47 o 
  -4   1   1       93.06      177.23      7.76 o 
  -4   1   1       93.06      165.83     12.07 o 
  -4   1   1       93.06      145.71      6.83 o 
  -3   1   1      293.28      335.07     13.56 o 
   3  -1  -1      293.28      350.53     13.95 o 
  -3   1   1      293.28      323.83     12.98 o 
  -2   1   1      191.57      343.35     13.33 o 
  -2   1   1      191.57      377.98     14.01 o 
   1  -1  -1     1409.66     1491.57     54.02 o 
  -1   1   1     1409.66     1464.36     50.71 o 
  -1   1   1     1409.66     1473.07     51.58 o 
  -1   1   1     1409.66     1585.48     54.22 o 
   1  -1  -1     1409.66     1488.29     51.68 o 
   1  -1  -1     1409.66     1524.38     54.26 o 
  -1   1   1     1409.66     1433.66     54.06 o 
   1  -1  -1     1409.66     1512.95     51.61 o 
  -1   1   1     1409.66     1466.47     51.64 o 
  -1  -1  -1      766.00      605.24     22.16 o 
   1   1   1      766.00      612.48     21.17 o 
  -1  -1  -1      766.00      539.54     21.07 o 
   1   1   1      766.00      615.62     21.20 o 
  -1  -1  -1      766.00      606.59     21.20 o 
   1   1   1      766.00      613.74     22.10 o 
   1   1   1      766.00      618.07     22.23 o 
   2   1   1     6730.11     6394.08    223.02 o 
  -2  -1  -1     6730.11     6727.49    222.03 o 
  -2  -1  -1     6730.11     6330.03    387.62 o 
   2   1   1     6730.11     6568.71    232.46 o 
  -2  -1  -1     6730.11     6330.43    222.07 o 
   2   1   1     6730.11     6400.53    232.83 o 
  -2  -1  -1     6730.11     6339.29    234.58 o 
  -2  -1  -1     6730.11     6717.76    232.79 o 
  -2  -1  -1     6730.11     6603.01    232.72 o 
   2   1   1     6730.11     6524.17    222.40 o 
   3   1   1     4698.95     4448.38    153.71 o 
  -3  -1  -1     4698.95     4483.35    161.31 o 
  -3  -1  -1     4698.95     4689.14    161.55 o 
  -3  -1  -1     4698.95     4199.59    260.47 o 
   3   1   1     4698.95     4546.38    153.85 o 
   3   1   1     4698.95     4458.03    161.41 o 
  -3  -1  -1     4698.95     4642.52    153.82 o 
  -3  -1  -1     4698.95     4446.80    153.82 o 
   4   1   1       28.92       16.18      1.90 o 
  -4  -1  -1       28.92       19.98      2.06 o 
  -4  -1  -1       28.92       22.65      2.48 o 
   4   1   1       28.92       17.31      1.90 o 
   4   1   1       28.92       15.57      2.28 o 
  -4  -1  -1       28.92       18.82      2.19 o 
  -4  -1  -1       28.92       21.07      3.35 o 
  -4  -1  -1       28.92       18.82      2.03 o 
  -5  -1  -1      120.21      118.10      9.24 o 
  -5  -1  -1      120.21      118.81      6.57 o 
   5   1   1      120.21      126.83      6.28 o 
  -5  -1  -1      120.21      140.22      7.08 o 
  -5  -1  -1      120.21      124.83      6.25 o 
   5   1   1      120.21      118.14      6.76 o 
  -5  -1  -1      120.21      110.02      5.92 o 
   6   1   1        1.17       -1.32      1.51 o 
  -6  -1  -1        1.17        0.13      1.00 o 
  -6  -1  -1        1.17        1.19      1.96 o 
  -6  -1  -1        1.17       -1.06      1.06 o 
  -6  -1  -1        1.17        0.93      1.58 o 
   6   1   1        1.17       -1.19      1.19 o 
  -6  -1  -1        1.17        1.42      1.38 o 
   6   1   1        1.17        1.19      1.29 o 
  -7  -1  -1       26.56       28.66      3.22 o 
  -7  -1  -1       26.56       28.76      3.73 o 
   7   1   1       26.56       24.42      3.22 o 
   7   1   1       26.56       29.88      3.99 o 
  -7  -1  -1       26.56       36.64      3.73 o 
   7   1   1       26.56       26.06      2.77 o 
  -7  -1  -1       26.56       37.93      5.08 o 
  -8  -1  -1        0.01        2.03      2.06 o 
  -8  -1  -1        0.01       -0.64      1.61 o 
   8   1   1        0.01        0.06      1.61 o 
   8   1   1        0.01        0.06      1.61 o 
  -9  -1  -1        1.22        2.38      2.80 o 
  -9  -1  -1        1.22       -0.03      1.96 o 
 -10  -1  -1        1.22       -1.61      2.48 o 
 -10  -1  -1        1.22        1.87      1.77 o 
  -9   2   1       12.61       14.12      3.92 o 
   9  -2  -1       12.61        6.30      2.83 o 
  -9   2   1       12.61       15.54      3.54 o 
   8  -2  -1        5.09        6.30      2.57 o 
  -8   2   1        5.09        3.63      2.32 o 
   8  -2  -1        5.09        5.76      2.54 o 
  -8   2   1        5.09        5.53      2.89 o 
   7  -2  -1        4.11        5.95      3.02 o 
   7  -2  -1        4.11        2.09      2.03 o 
  -7   2   1        4.11       -2.09      2.09 o 
  -7   2   1        4.11        3.31      2.03 o 
   6  -2  -1        0.87        0.93      1.35 o 
  -6   2   1        0.87        3.67      2.06 o 
  -6   2   1        0.87        1.35      1.77 o 
  -6   2   1        0.87       -0.74      1.87 o 
   6  -2  -1        0.87       -0.13      1.99 o 
  -5   2   1       51.07       62.74      8.46 o 
   5  -2  -1       51.07       57.15      4.12 o 
  -5   2   1       51.07       61.75      4.47 o 
   5  -2  -1       51.07       60.88      4.92 o 
  -5   2   1       51.07       59.62      4.18 o 
  -5   2   1       51.07       61.30      4.22 o 
   4  -2  -1       44.68       88.39      4.79 o 
  -4   2   1       44.68       67.06      4.44 o 
   4  -2  -1       44.68       86.94      5.24 o 
  -4   2   1       44.68       74.39      4.54 o 
   3  -2  -1      126.69      188.59      7.25 o 
   3  -2  -1      126.69      176.51      7.70 o 
  -3   2   1      126.69      138.94      6.77 o 
   3  -2  -1      126.69      144.55      6.80 o 
  -3   2   1      126.69      160.69      6.93 o 
  -3   2   1      126.69      128.34      6.96 o 
   2  -2  -1       73.23       36.87      2.38 o 
   2  -2  -1       73.23       34.33      2.29 o 
  -2   2   1       73.23       36.52      2.45 o 
   2  -2  -1       73.23       36.97      2.71 o 
  -2   2   1       73.23       32.72      2.19 o 
   1  -2  -1      808.95      407.67     14.95 o 
  -1   2   1      808.95      385.05     14.23 o 
  -1   2   1      808.95      408.13     15.08 o 
  -1   2   1      808.95      385.90     14.20 o 
   1  -2  -1      808.95      390.95     14.23 o 
  -1   2   1      808.95      394.56     14.92 o 
   1  -2  -1      808.95      396.98     14.26 o 
   1  -2  -1      808.95      390.36     15.08 o 
  -1   2   1      808.95      369.18     13.97 o 
   0   2   1      589.99      523.47     19.13 o 
   0   2   1      589.99      524.55     18.25 o 
   0   2   1      589.99      525.82     18.25 o 
   0  -2  -1      589.99      532.08     17.99 o 
   0   2   1      589.99      528.61     17.99 o 
   0  -2  -1      589.99      450.38     18.12 o 
   0  -2  -1      589.99      526.68     16.71 o 
   0   2   1      589.99      520.62     19.10 o 
   0   2   1      589.99      523.99     16.64 o 
   0  -2  -1      589.99      522.81     18.28 o 
   0  -2  -1      589.99      520.45     19.16 o 
  -1  -2  -1     2857.42     2782.70     96.62 o 
   1   2   1     2857.42     2754.13     96.69 o 
   1   2   1     2857.42     2675.36     91.91 o 
  -1  -2  -1     2857.42     2538.50     92.40 o 
   1   2   1     2857.42     2720.67     92.05 o 
   1   2   1     2857.42     2790.38     96.48 o 
  -1  -2  -1     2857.42     2633.43     91.67 o 
  -1  -2  -1     2857.42     2376.09     95.96 o 
   2   2   1      196.96      169.56      6.84 o 
  -2  -2  -1      196.96      183.80      6.84 o 
   2   2   1      196.96      166.52      6.52 o 
  -2  -2  -1      196.96      166.07      6.42 o 
   2   2   1      196.96      162.26     10.69 o 
   2   2   1      196.96      165.94      6.49 o 
   2   2   1      196.96      176.31      6.75 o 
   3   2   1       21.15       18.37      1.71 o 
   3   2   1       21.15       16.86      2.64 o 
  -3  -2  -1       21.15       16.79      1.61 o 
  -3  -2  -1       21.15       17.28      1.54 o 
   3   2   1       21.15       18.66      1.61 o 
  -3  -2  -1       21.15       15.60      1.64 o 
   3   2   1       21.15       24.52      1.83 o 
  -3  -2  -1       21.15       15.76      1.48 o 
  -3  -2  -1       21.15       21.52      2.38 o 
  -3  -2  -1       21.15       12.68      1.54 o 
   4   2   1        1.42        7.27      1.61 o 
   4   2   1        1.42        3.86      1.19 o 
  -4  -2  -1        1.42        7.30      1.64 o 
  -4  -2  -1        1.42        5.66      1.25 o 
   4   2   1        1.42        3.76      1.22 o 
  -4  -2  -1        1.42        4.70      1.16 o 
  -4  -2  -1        1.42        2.61      1.35 o 
  -4  -2  -1        1.42        4.05      1.74 o 
  -5  -2  -1        5.23        3.73      1.35 o 
  -5  -2  -1        5.23        5.56      1.42 o 
  -5  -2  -1        5.23        4.86      1.67 o 
  -5  -2  -1        5.23        3.67      1.67 o 
   5   2   1        5.23        4.99      1.45 o 
  -5  -2  -1        5.23        3.44      2.06 o 
   5   2   1        5.23        3.28      1.58 o 
   6   2   1       86.11       82.91      5.47 o 
  -6  -2  -1       86.11       72.22      4.63 o 
  -6  -2  -1       86.11       82.91      5.63 o 
  -6  -2  -1       86.11       80.78      7.18 o 
  -6  -2  -1       86.11       73.03      4.70 o 
  -6  -2  -1       86.11       76.28      5.15 o 
   6   2   1       86.11       74.18      4.80 o 
   7   2   1        0.09       -0.61      1.32 o 
   7   2   1        0.09       -1.09      1.09 o 
  -7  -2  -1        0.09        0.03      1.74 o 
  -7  -2  -1        0.09        2.19      2.22 o 
  -7  -2  -1        0.09        1.67      1.45 o 
   8   2   1        1.84        2.80      1.64 o 
  -8  -2  -1        1.84        2.80      2.51 o 
  -8  -2  -1        1.84        3.86      1.87 o 
  -9  -2  -1        3.10        2.03      1.87 o 
  -9  -2  -1        3.10        2.89      2.73 o 
 -10  -2  -1        2.02        1.67      2.80 o 
 -10  -2  -1        2.02        2.89      1.77 o 
  -9   3   1        1.57        2.38      2.32 o 
   9  -3  -1        1.57       -1.45      2.48 o 
  -9   3   1        1.57        3.60      2.83 o 
   9  -3  -1        1.57       -0.32      2.41 o 
   8  -3  -1       48.31       47.23      4.83 o 
  -8   3   1       48.31       42.69      4.89 o 
   8  -3  -1       48.31       48.19      5.12 o 
  -8   3   1       48.31       59.16      5.92 o 
  -7   3   1       53.33       57.85      5.28 o 
   7  -3  -1       53.33       52.06      4.70 o 
  -7   3   1       53.33       51.99      4.89 o 
   7  -3  -1       53.33       57.82      5.98 o 
  -6   3   1       29.09       35.58      4.12 o 
   6  -3  -1       29.09       34.16      3.64 o 
   6  -3  -1       29.09       39.25      4.60 o 
  -6   3   1       29.09       36.22      3.83 o 
   5  -3  -1       69.16       58.15      4.25 o 
   5  -3  -1       69.16       53.42      4.89 o 
  -5   3   1       69.16       60.79      4.31 o 
  -5   3   1       69.16       53.23      4.57 o 
  -5   3   1       69.16       62.24      4.41 o 
  -4   3   1       30.28       22.26      2.57 o 
   4  -3  -1       30.28       22.68      2.48 o 
  -4   3   1       30.28       19.95      2.51 o 
   4  -3  -1       30.28       21.78      2.80 o 
   3  -3  -1      138.77      121.42      6.64 o 
   3  -3  -1      138.77      139.62      6.35 o 
  -3   3   1      138.77      134.37      6.15 o 
  -3   3   1      138.77      122.00      6.06 o 
  -3   3   1      138.77      125.03      6.35 o 
   3  -3  -1      138.77      128.64      6.06 o 
   2  -3  -1       20.98       21.04      1.83 o 
  -2   3   1       20.98       20.53      1.87 o 
  -2   3   1       20.98       17.76      1.71 o 
   2  -3  -1       20.98       20.49      1.80 o 
  -2   3   1       20.98       19.08      1.93 o 
   2  -3  -1       20.98       18.31      1.96 o 
   2  -3  -1       20.98       21.27      1.99 o 
  -1   3   1       85.68       97.84      4.28 o 
  -1   3   1       85.68       99.03      4.51 o 
   1  -3  -1       85.68       92.42      4.28 o 
   1  -3  -1       85.68      104.60      4.54 o 
  -1   3   1       85.68       94.29      4.28 o 
  -1   3   1       85.68       94.36      4.22 o 
  -1   3   1       85.68      101.64      4.61 o 
   1  -3  -1       85.68       99.64      4.67 o 
   1  -3  -1       85.68      102.86      4.35 o 
   0  -3  -1       18.71       20.34      1.25 o 
   0  -3  -1       18.71       19.92      1.32 o 
   0   3   1       18.71       21.30      1.32 o 
   0   3   1       18.71       20.82      1.32 o 
   0  -3  -1       18.71       19.72      1.38 o 
   0  -3  -1       18.71       21.59      1.45 o 
   0   3   1       18.71       18.63      1.25 o 
   0   3   1       18.71       20.66      1.38 o 
   0   3   1       18.71       20.17      1.45 o 
   0   3   1       18.71       23.91      1.38 o 
  -1  -3  -1        2.22        2.48      0.51 o 
  -1  -3  -1        2.22        2.57      0.39 o 
  -1  -3  -1        2.22        2.57      0.51 o 
   1   3   1        2.22        2.99      0.51 o 
   1   3   1        2.22        2.32      0.39 o 
   1   3   1        2.22        1.35      0.61 o 
   1   3   1        2.22        3.18      0.42 o 
   1   3   1        2.22        2.83      0.48 o 
  -1  -3  -1        2.22        2.86      0.51 o 
  -1  -3  -1        2.22        2.77      0.39 o 
  -2  -3  -1      311.37      302.56     11.18 o 
  -2  -3  -1      311.37      308.32     11.83 o 
   2   3   1      311.37      307.67     11.35 o 
  -2  -3  -1      311.37      319.63     11.96 o 
   2   3   1      311.37      319.15     10.86 o 
   2   3   1      311.37      313.72     11.73 o 
   2   3   1      311.37      313.36     11.31 o 
  -2  -3  -1      311.37      318.82     11.22 o 
   2   3   1      311.37      312.78     11.64 o 
   3   3   1        4.86        4.28      0.84 o 
   3   3   1        4.86        5.60      0.96 o 
  -3  -3  -1        4.86        4.54      0.77 o 
  -3  -3  -1        4.86        4.76      0.84 o 
  -3  -3  -1        4.86        1.67      0.90 o 
   3   3   1        4.86        5.34      0.61 o 
  -3  -3  -1        4.86        3.47      0.87 o 
   3   3   1        4.86        2.67      1.54 o 
   3   3   1        4.86        4.57      0.93 o 
   4   3   1       73.95       87.20      4.31 o 
   4   3   1       73.95       82.05      6.79 o 
   4   3   1       73.95       88.87      4.35 o 
  -4  -3  -1       73.95       79.08      3.96 o 
  -4  -3  -1       73.95       85.36      4.57 o 
   4   3   1       73.95       82.21      4.47 o 
   5   3   1       59.82       64.29      4.25 o 
  -5  -3  -1       59.82       62.30      5.95 o 
   5   3   1       59.82       71.60      4.09 o 
  -5  -3  -1       59.82       65.16      3.73 o 
  -5  -3  -1       59.82       66.32      4.31 o 
   5   3   1       59.82       66.32      6.89 o 
  -5  -3  -1       59.82       64.52      4.47 o 
  -6  -3  -1       16.52       17.66      3.54 o 
  -6  -3  -1       16.52       15.28      2.09 o 
  -6  -3  -1       16.52       10.71      1.83 o 
  -6  -3  -1       16.52       15.57      2.51 o 
   6   3   1       16.52       14.86      2.38 o 
  -6  -3  -1       16.52       27.53      3.18 o 
   6   3   1       16.52       16.66      2.35 o 
  -7  -3  -1        2.30       -0.58      1.22 o 
  -7  -3  -1        2.30       -0.71      1.80 o 
   7   3   1        2.30        0.96      1.19 o 
   7   3   1        2.30        2.93      1.61 o 
  -8  -3  -1        3.61        2.44      1.64 o 
  -8  -3  -1        3.61        4.31      2.54 o 
  -9  -3  -1        0.77        2.73      1.87 o 
  -9  -3  -1        0.77       -2.03      2.38 o 
 -10  -3  -1        6.23        4.41      3.25 o 
 -10  -3  -1        6.23        4.86      1.99 o 
   9  -4  -1        2.94        5.31      2.83 o 
  -9   4   1        2.94        2.83      2.89 o 
  -9   4   1        2.94       -1.13      1.74 o 
   9  -4  -1        2.94       -0.87      1.96 o 
   8  -4  -1        3.88        4.92      3.28 o 
  -8   4   1        3.88        2.03      2.83 o 
   8  -4  -1        3.88        5.37      2.99 o 
   8  -4  -1        3.88        7.33      2.80 o 
  -8   4   1        3.88        2.83      2.41 o 
   7  -4  -1        5.02        3.54      3.22 o 
   7  -4  -1        5.02       11.35      2.89 o 
   7  -4  -1        5.02       10.39      2.80 o 
  -7   4   1        5.02        5.34      2.48 o 
  -7   4   1        5.02        8.43      2.80 o 
   6  -4  -1        1.22        4.41      2.73 o 
   6  -4  -1        1.22        4.54      1.96 o 
  -6   4   1        1.22        2.80      2.12 o 
  -6   4   1        1.22        2.83      1.99 o 
   5  -4  -1        1.47        6.27      2.41 o 
  -5   4   1        1.47        5.40      2.06 o 
  -5   4   1        1.47        5.05      1.74 o 
   4  -4  -1       32.88       39.28      3.41 o 
  -4   4   1       32.88       47.94      3.96 o 
   4  -4  -1       32.88       43.47      4.05 o 
   4  -4  -1       32.88       50.03      3.73 o 
  -4   4   1       32.88       48.19      3.73 o 
  -4   4   1       32.88       51.96      3.73 o 
   3  -4  -1      817.52      908.67     35.23 o 
   3  -4  -1      817.52      898.02     33.19 o 
  -3   4   1      817.52      891.92     33.22 o 
  -3   4   1      817.52      961.68     33.32 o 
   3  -4  -1      817.52      940.33     33.29 o 
  -3   4   1      817.52      903.18     34.71 o 
  -2   4   1      163.50      166.18      7.61 o 
   2  -4  -1      163.50      166.37      7.90 o 
   2  -4  -1      163.50      176.17      7.41 o 
   2  -4  -1      163.50      179.56      7.80 o 
   2  -4  -1      163.50      160.73      7.25 o 
  -2   4   1      163.50      166.99      7.35 o 
  -2   4   1      163.50      177.24      7.41 o 
  -1   4   1      353.05      308.44     11.45 o 
  -1   4   1      353.05      307.92     11.58 o 
   1  -4  -1      353.05      325.51     12.25 o 
  -1   4   1      353.05      304.14     11.64 o 
   1  -4  -1      353.05      308.02     11.61 o 
   1  -4  -1      353.05      301.29     11.61 o 
   1  -4  -1      353.05      307.95     10.96 o 
  -1   4   1      353.05      308.89     12.09 o 
   1  -4  -1      353.05      295.05     12.32 o 
   0   4   1      272.16      283.53     10.34 o 
   0  -4  -1      272.16      281.91     10.47 o 
   0   4   1      272.16      289.73     10.56 o 
   0  -4  -1      272.16      282.14     10.14 o 
   0   4   1      272.16      295.06     10.14 o 
   0  -4  -1      272.16      289.66     10.44 o 
   0  -4  -1      272.16      283.14     11.15 o 
   0   4   1      272.16      283.46     10.98 o 
   0   4   1      272.16      286.79     10.89 o 
   0   4   1      272.16      282.01     10.53 o 
   0  -4  -1      272.16      289.08     10.60 o 
  -1  -4  -1        2.02        1.54      0.55 o 
  -1  -4  -1        2.02        1.90      0.68 o 
  -1  -4  -1        2.02        2.12      0.55 o 
   1   4   1        2.02        2.32      0.51 o 
   1   4   1        2.02        2.41      0.80 o 
  -1  -4  -1        2.02        1.48      0.32 o 
   1   4   1        2.02        2.35      0.55 o 
  -2  -4  -1       29.26       25.64      1.58 o 
   2   4   1       29.26       27.64      1.51 o 
   2   4   1       29.26       26.67      1.51 o 
   2   4   1       29.26       26.22      1.48 o 
  -2  -4  -1       29.26       26.42      1.64 o 
  -2  -4  -1       29.26       26.38      1.51 o 
  -3  -4  -1       25.64       27.93      1.96 o 
  -3  -4  -1       25.64       31.82      1.61 o 
   3   4   1       25.64       29.89      1.93 o 
  -3  -4  -1       25.64       29.89      2.16 o 
   3   4   1       25.64       29.15      1.51 o 
   3   4   1       25.64       28.25      3.41 o 
   3   4   1       25.64       31.37      1.64 o 
  -3  -4  -1       25.64       27.86      1.48 o 
   3   4   1       25.64       30.89      1.93 o 
  -4  -4  -1       44.24       48.23      3.25 o 
   4   4   1       44.24       44.11      2.90 o 
   4   4   1       44.24       50.49      2.96 o 
   4   4   1       44.24       42.92      4.76 o 
  -4  -4  -1       44.24       45.18      2.45 o 
  -4  -4  -1       44.24       45.79      2.54 o 
   4   4   1       44.24       43.08      2.22 o 
   4   4   1       44.24       45.59      2.80 o 
  -4  -4  -1       44.24       47.49      3.06 o 
  -5  -4  -1       27.87       28.79      2.16 o 
  -5  -4  -1       27.87       32.43      2.35 o 
  -5  -4  -1       27.87       27.02      2.64 o 
   5   4   1       27.87       25.09      2.41 o 
   5   4   1       27.87       28.18      2.61 o 
   5   4   1       27.87       29.21      4.57 o 
  -6  -4  -1       17.67       17.21      1.96 o 
  -6  -4  -1       17.67       14.06      1.80 o 
  -6  -4  -1       17.67       17.79      2.64 o 
  -6  -4  -1       17.67       13.45      2.32 o 
   6   4   1       17.67       16.66      2.19 o 
  -7  -4  -1        5.05        3.86      1.45 o 
  -7  -4  -1        5.05        3.54      1.96 o 
  -8  -4  -1        3.01        3.89      2.38 o 
  -8  -4  -1        3.01        4.25      1.67 o 
  -9  -4  -1        0.01       -0.35      1.45 o 
  -9  -4  -1        0.01       -0.87      2.38 o 
   9  -5  -1        2.16        3.44      2.99 o 
  -9   5   1        2.16        5.63      3.38 o 
  -9   5   1        2.16        0.29      2.28 o 
   9  -5  -1        2.16        2.48      2.44 o 
  -8   5   1        1.79       -1.64      2.15 o 
   8  -5  -1        1.79        4.15      2.64 o 
   8  -5  -1        1.79        2.35      2.61 o 
   8  -5  -1        1.79        1.42      3.15 o 
  -8   5   1        1.79        0.80      2.67 o 
   7  -5  -1        2.75        6.85      3.41 o 
   7  -5  -1        2.75        2.99      1.99 o 
  -7   5   1        2.75        6.27      2.70 o 
  -7   5   1        2.75        6.85      2.67 o 
   7  -5  -1        2.75        4.66      2.48 o 
  -6   5   1        4.75        1.99      2.03 o 
   6  -5  -1        4.75        4.63      2.19 o 
   6  -5  -1        4.75        3.09      1.80 o 
   6  -5  -1        4.75        0.35      2.67 o 
  -6   5   1        4.75        0.48      1.93 o 
  -5   5   1        1.66       -0.80      1.42 o 
   5  -5  -1        1.66       -0.10      1.83 o 
   5  -5  -1        1.66       -0.51      1.19 o 
   5  -5  -1        1.66       -1.13      1.32 o 
  -5   5   1        1.66        0.42      1.58 o 
   4  -5  -1       28.07       20.30      2.61 o 
  -4   5   1       28.07       25.45      2.83 o 
   4  -5  -1       28.07       26.51      2.86 o 
   4  -5  -1       28.07       27.41      3.38 o 
   4  -5  -1       28.07       27.80      2.99 o 
  -4   5   1       28.07       24.96      3.02 o 
   3  -5  -1      184.41      161.78      7.89 o 
   3  -5  -1      184.41      161.33      8.44 o 
   3  -5  -1      184.41      183.98      8.02 o 
  -3   5   1      184.41      161.26      7.73 o 
   3  -5  -1      184.41      169.99      7.80 o 
  -3   5   1      184.41      163.36      8.09 o 
   2  -5  -1      217.50      207.05      9.00 o 
   2  -5  -1      217.50      215.69      9.22 o 
  -2   5   1      217.50      219.98      9.16 o 
   2  -5  -1      217.50      227.72      9.64 o 
  -2   5   1      217.50      218.17      9.16 o 
  -2   5   1      217.50      215.18      9.41 o 
  -2   5   1      217.50      219.11      9.00 o 
   2  -5  -1      217.50      208.99      9.83 o 
   2  -5  -1      217.50      227.23      9.12 o 
  -1   5   1       31.61       39.51      2.51 o 
   1  -5  -1       31.61       40.51      2.67 o 
   1  -5  -1       31.61       41.70      2.93 o 
   1  -5  -1       31.61       38.68      2.70 o 
  -1   5   1       31.61       34.36      2.45 o 
   1  -5  -1       31.61       33.11      2.32 o 
  -1   5   1       31.61       39.80      2.51 o 
   1  -5  -1       31.61       38.13      2.38 o 
  -1   5   1       31.61       39.16      2.54 o 
   1  -5  -1       31.61       39.70      2.80 o 
   0  -5  -1       51.83       68.62      3.67 o 
   0  -5  -1       51.83       70.74      3.77 o 
   0   5   1       51.83       70.68      3.70 o 
   0   5   1       51.83       72.64      3.35 o 
   0  -5  -1       51.83       71.61      3.22 o 
   0   5   1       51.83       71.00      3.35 o 
   0  -5  -1       51.83       70.45      3.64 o 
   0   5   1       51.83       70.49      3.35 o 
   0   5   1       51.83       68.17      3.25 o 
   0  -5  -1       51.83       73.22      3.22 o 
   0  -5  -1       51.83       75.76      3.57 o 
   0  -5  -1       51.83       71.90      3.35 o 
   1   5   1      152.32      123.30      4.90 o 
  -1  -5  -1      152.32      130.32      5.19 o 
   1   5   1      152.32      124.59      4.90 o 
  -1  -5  -1      152.32      121.43      5.19 o 
  -1  -5  -1      152.32      123.65      4.90 o 
  -1  -5  -1      152.32      128.78      5.35 o 
   1   5   1      152.32      112.98      5.35 o 
  -2  -5  -1     1643.08     1735.79     57.71 o 
  -2  -5  -1     1643.08     1692.79     62.11 o 
   2   5   1     1643.08     1661.00     59.06 o 
   2   5   1     1643.08     1739.53     57.52 o 
  -2  -5  -1     1643.08     1760.37     62.07 o 
   2   5   1     1643.08     1690.24     59.12 o 
   3   5   1        2.99        3.47      2.06 o 
  -3  -5  -1        2.99        3.25      0.90 o 
  -3  -5  -1        2.99        2.80      0.93 o 
   3   5   1        2.99        4.18      0.84 o 
   3   5   1        2.99        3.41      0.68 o 
   3   5   1        2.99        4.34      0.87 o 
  -4  -5  -1        1.08        0.68      0.96 o 
  -4  -5  -1        1.08        2.35      1.09 o 
  -4  -5  -1        1.08        1.58      1.13 o 
   4   5   1        1.08        1.42      0.84 o 
   4   5   1        1.08       -1.22      1.77 o 
   4   5   1        1.08       -0.16      0.61 o 
  -5  -5  -1        2.27        3.22      0.80 o 
   5   5   1        2.27        0.80      2.67 o 
   5   5   1        2.27        2.73      0.77 o 
  -5  -5  -1        2.27        2.06      1.25 o 
   5   5   1        2.27        1.96      1.13 o 
  -5  -5  -1        2.27        2.22      0.77 o 
  -5  -5  -1        2.27        2.83      1.42 o 
  -6  -5  -1        8.14       10.58      1.48 o 
   6   5   1        8.14        6.98      4.31 o 
   6   5   1        8.14        8.33      1.77 o 
  -6  -5  -1        8.14        4.15      1.74 o 
  -6  -5  -1        8.14        9.30      1.35 o 
  -6  -5  -1        8.14        8.20      1.93 o 
  -7  -5  -1        0.03        0.06      1.67 o 
  -7  -5  -1        0.03        0.03      1.00 o 
  -8  -5  -1        0.18        0.39      2.12 o 
  -8  -5  -1        0.18        0.39      1.19 o 
  -9  -5  -1        0.17        0.19      2.57 o 
  -9  -5  -1        0.17       -0.42      1.29 o 
  -9   6   1        2.32        4.66      3.44 o 
   9  -6  -1        2.32        0.13      2.67 o 
   9  -6  -1        2.32        3.06      3.06 o 
  -9   6   1        2.32       -0.32      2.09 o 
   8  -6  -1        0.02        2.22      2.48 o 
  -8   6   1        0.02       -1.80      1.93 o 
   8  -6  -1        0.02        3.15      2.86 o 
   8  -6  -1        0.02        0.35      3.80 o 
  -8   6   1        0.02        0.00      2.57 o 
   7  -6  -1       19.79       18.50      3.54 o 
  -7   6   1       19.79       22.58      3.67 o 
   7  -6  -1       19.79       17.95      3.60 o 
   7  -6  -1       19.79       18.50      4.50 o 
  -7   6   1       19.79       15.76      3.60 o 
   6  -6  -1        0.50       -0.19      1.87 o 
  -6   6   1        0.50       -0.23      1.83 o 
   6  -6  -1        0.50        2.57      2.77 o 
  -6   6   1        0.50        0.64      1.80 o 
   6  -6  -1        0.50       -0.71      1.67 o 
  -5   6   1        4.11        3.09      1.83 o 
   5  -6  -1        4.11        1.22      1.77 o 
   5  -6  -1        4.11        2.35      1.61 o 
  -5   6   1        4.11       -0.23      1.58 o 
   5  -6  -1        4.11        1.09      2.32 o 
  -4   6   1        0.02       -0.96      1.25 o 
   4  -6  -1        0.02       -0.68      1.29 o 
  -4   6   1        0.02       -0.80      1.16 o 
   4  -6  -1        0.02       -0.96      0.96 o 
   4  -6  -1        0.02       -0.74      1.70 o 
   4  -6  -1        0.02       -0.93      0.93 o 
   3  -6  -1       25.99       31.53      2.83 o 
   3  -6  -1       25.99       24.71      2.83 o 
  -3   6   1       25.99       26.73      2.80 o 
  -3   6   1       25.99       31.11      2.86 o 
  -3   6   1       25.99       24.71      2.73 o 
   3  -6  -1       25.99       27.83      3.35 o 
   3  -6  -1       25.99       25.45      2.70 o 
   2  -6  -1       45.21       43.47      3.67 o 
   2  -6  -1       45.21       43.83      3.06 o 
  -2   6   1       45.21       41.09      3.22 o 
   2  -6  -1       45.21       44.15      3.09 o 
  -2   6   1       45.21       40.99      3.06 o 
  -2   6   1       45.21       40.99      3.09 o 
   2  -6  -1       45.21       46.11      3.41 o 
   2  -6  -1       45.21       42.31      3.25 o 
   2  -6  -1       45.21       44.95      3.44 o 
   1  -6  -1      256.58      244.72      9.84 o 
  -1   6   1      256.58      254.30      9.93 o 
   1  -6  -1      256.58      241.04     10.13 o 
   1  -6  -1      256.58      241.30      9.71 o 
   1  -6  -1      256.58      254.23     10.42 o 
  -1   6   1      256.58      250.36      9.90 o 
  -1   6   1      256.58      238.78      9.68 o 
   1  -6  -1      256.58      244.36      9.71 o 
   1  -6  -1      256.58      246.11     10.64 o 
  -1   6   1      256.58      251.01     10.16 o 
   0   6   1       17.16       15.51      1.48 o 
   0   6   1       17.16       16.92      1.45 o 
   0  -6  -1       17.16       18.69      1.42 o 
   0  -6  -1       17.16       17.89      1.42 o 
   0  -6  -1       17.16       18.05      2.09 o 
   0  -6  -1       17.16       18.72      1.87 o 
   0  -6  -1       17.16       18.30      2.03 o 
   0   6   1       17.16       16.21      1.51 o 
   0  -6  -1       17.16       17.15      1.70 o 
   1   6   1      565.93      620.02     22.33 o 
  -1  -6  -1      565.93      652.77     23.43 o 
  -1  -6  -1      565.93      643.55     22.04 o 
  -1  -6  -1      565.93      629.08     22.43 o 
  -1  -6  -1      565.93      610.86     23.49 o 
   1   6   1      565.93      634.84     22.33 o 
   2   6   1      449.57      461.44     16.70 o 
   2   6   1      449.57      477.17     16.74 o 
  -2  -6  -1      449.57      480.95     16.90 o 
  -2  -6  -1      449.57      454.85     17.54 o 
  -2  -6  -1      449.57      478.01     17.61 o 
   3   6   1      266.87      283.66     10.35 o 
  -3  -6  -1      266.87      266.73     10.74 o 
  -3  -6  -1      266.87      281.31     10.96 o 
   3   6   1      266.87      276.08     10.28 o 
  -4  -6  -1      296.73      289.75     12.12 o 
   4   6   1      296.73      300.48     20.73 o 
   4   6   1      296.73      309.99     11.67 o 
  -4  -6  -1      296.73      316.86     12.51 o 
  -4  -6  -1      296.73      311.44     12.48 o 
   4   6   1      296.73      308.83     10.83 o 
  -5  -6  -1        6.64        8.39      1.77 o 
  -5  -6  -1        6.64        7.37      1.64 o 
   5   6   1        6.64       10.04      1.54 o 
   5   6   1        6.64        8.85      3.28 o 
  -6  -6  -1       40.71       47.00      3.83 o 
   6   6   1       40.71       45.78      6.05 o 
  -7  -6  -1        0.61        0.48      0.71 o 
  -7  -6  -1        0.61        0.87      1.83 o 
  -8  -6  -1        2.44        1.77      0.93 o 
  -8  -6  -1        2.44        1.16      2.25 o 
  -9  -6  -1        1.21       -2.19      2.19 o 
  -9  -6  -1        1.21        0.96      1.09 o 
   8  -7  -1       29.00       34.00      4.89 o 
  -8   7   1       29.00       24.35      4.60 o 
  -8   7   1       29.00       44.07      5.66 o 
   8  -7  -1       29.00       30.95      6.05 o 
   8  -7  -1       29.00       21.68      4.54 o 
   7  -7  -1        0.60        1.29      2.61 o 
   7  -7  -1        0.60        1.58      2.19 o 
  -7   7   1        0.60        2.35      2.51 o 
  -7   7   1        0.60        1.38      2.32 o 
   7  -7  -1        0.60       -1.29      3.15 o 
   6  -7  -1       16.97       22.74      3.47 o 
   6  -7  -1       16.97       21.74      3.83 o 
   6  -7  -1       16.97       22.26      4.54 o 
  -6   7   1       16.97       20.52      3.76 o 
  -6   7   1       16.97       20.49      3.60 o 
   5  -7  -1       10.09        6.21      3.09 o 
  -5   7   1       10.09       19.20      3.15 o 
  -5   7   1       10.09       10.45      2.54 o 
   5  -7  -1       10.09       13.12      2.89 o 
   5  -7  -1       10.09       12.35      2.67 o 
  -4   7   1        1.95        2.15      1.58 o 
   4  -7  -1        1.95        1.13      1.54 o 
   4  -7  -1        1.95        2.89      1.70 o 
  -4   7   1        1.95        1.45      1.48 o 
  -4   7   1        1.95       -1.25      1.25 o 
   4  -7  -1        1.95       -1.06      1.87 o 
   4  -7  -1        1.95        0.96      1.19 o 
  -3   7   1        1.19       -0.90      1.22 o 
   3  -7  -1        1.19       -1.25      1.29 o 
   3  -7  -1        1.19        0.48      1.58 o 
   3  -7  -1        1.19        0.87      0.93 o 
  -3   7   1        1.19        1.22      1.25 o 
   3  -7  -1        1.19       -1.03      1.03 o 
  -3   7   1        1.19        0.55      1.29 o 
   3  -7  -1        1.19        0.29      1.16 o 
   2  -7  -1       23.95       22.29      2.41 o 
   2  -7  -1       23.95       25.67      3.15 o 
   2  -7  -1       23.95       30.79      2.64 o 
   2  -7  -1       23.95       34.23      3.15 o 
  -2   7   1       23.95       31.24      2.73 o 
   2  -7  -1       23.95       29.95      2.99 o 
  -2   7   1       23.95       30.72      2.73 o 
   2  -7  -1       23.95       32.23      3.02 o 
  -2   7   1       23.95       27.92      2.70 o 
   1  -7  -1       16.72       20.72      2.38 o 
  -1   7   1       16.72       24.09      2.12 o 
   1  -7  -1       16.72       22.71      2.22 o 
   1  -7  -1       16.72       22.49      2.03 o 
   1  -7  -1       16.72       16.53      2.25 o 
  -1   7   1       16.72       21.87      2.03 o 
  -1   7   1       16.72       17.56      1.96 o 
   1  -7  -1       16.72       20.36      2.48 o 
   0  -7  -1        0.51       -0.45      0.45 o 
   0  -7  -1        0.51        1.00      0.93 o 
   0  -7  -1        0.51       -0.16      1.00 o 
   0  -7  -1        0.51       -0.77      0.77 o 
   0   7   1        0.51       -0.48      0.61 o 
   0   7   1        0.51       -0.26      0.74 o 
   0  -7  -1        0.51       -0.71      0.71 o 
   0  -7  -1        0.51        0.42      0.64 o 
   0   7   1        0.51        1.09      0.64 o 
   1   7   1      147.29      149.19      5.93 o 
  -1  -7  -1      147.29      145.03      5.86 o 
  -1  -7  -1      147.29      136.27      6.25 o 
   1   7   1      147.29      146.19      5.89 o 
  -1  -7  -1      147.29      145.87      6.22 o 
  -1  -7  -1      147.29      148.99      6.60 o 
  -2  -7  -1      276.92      304.53     10.96 o 
   2   7   1      276.92      296.31     11.06 o 
  -2  -7  -1      276.92      310.69     11.67 o 
  -2  -7  -1      276.92      305.59     11.74 o 
  -2  -7  -1      276.92      292.70     11.70 o 
   2   7   1      276.92      312.20     11.19 o 
   3   7   1        3.91        3.67      0.74 o 
  -3  -7  -1        3.91        3.67      1.00 o 
   3   7   1        3.91        4.89      0.90 o 
  -3  -7  -1        3.91        4.25      0.93 o 
  -4  -7  -1       35.20       32.56      2.41 o 
  -4  -7  -1       35.20       32.85      2.67 o 
   4   7   1       35.20       36.87      2.35 o 
   4   7   1       35.20       36.13      5.37 o 
   5   7   1       23.32       30.85      5.24 o 
  -5  -7  -1       23.32       22.74      2.51 o 
  -5  -7  -1       23.32       27.60      2.54 o 
   5   7   1       23.32       30.24      2.44 o 
  -6  -7  -1        5.36        5.79      1.96 o 
   6   7   1        5.36        9.87      3.89 o 
  -7  -7  -1       30.87       30.69      3.47 o 
  -8  -7  -1       26.55       30.33      3.96 o 
  -9  -7  -1        0.41       -0.80      2.41 o 
   8  -8  -1       12.85       12.74      4.28 o 
   8  -8  -1       12.85       10.58      3.31 o 
  -8   8   1       12.85        8.23      3.38 o 
   8  -8  -1       12.85        6.18      4.66 o 
   7  -8  -1       36.20       45.42      5.60 o 
   7  -8  -1       36.20       39.89      5.05 o 
  -7   8   1       36.20       47.03      5.47 o 
   7  -8  -1       36.20       44.94      6.56 o 
   6  -8  -1        0.16       -1.35      3.15 o 
   6  -8  -1        0.16       -0.39      2.41 o 
  -6   8   1        0.16        0.48      2.32 o 
   6  -8  -1        0.16       -2.09      2.09 o 
  -6   8   1        0.16       -1.96      2.28 o 
  -5   8   1        0.48        0.68      1.99 o 
   5  -8  -1        0.48        0.84      2.15 o 
   5  -8  -1        0.48       -0.03      2.73 o 
  -5   8   1        0.48        1.99      2.32 o 
   5  -8  -1        0.48       -1.70      1.70 o 
   4  -8  -1        6.80       16.73      3.47 o 
  -4   8   1        6.80       11.51      2.61 o 
   4  -8  -1        6.80        8.91      2.73 o 
  -4   8   1        6.80        8.97      2.48 o 
   4  -8  -1        6.80       10.71      2.32 o 
   4  -8  -1        6.80       13.83      2.57 o 
  -4   8   1        6.80       11.80      2.48 o 
  -3   8   1        0.48       -0.61      1.51 o 
  -3   8   1        0.48       -1.16      1.16 o 
  -3   8   1        0.48        2.06      1.61 o 
   3  -8  -1        0.48        0.51      1.93 o 
   3  -8  -1        0.48        1.09      1.64 o 
   3  -8  -1        0.48       -1.00      1.13 o 
   3  -8  -1        0.48       -1.29      1.29 o 
   3  -8  -1        0.48       -0.42      1.09 o 
   3  -8  -1        0.48        0.71      1.13 o 
   2  -8  -1       15.93       23.51      2.32 o 
   2  -8  -1       15.93       18.79      2.57 o 
   2  -8  -1       15.93       16.98      2.19 o 
   2  -8  -1       15.93       19.91      2.86 o 
   2  -8  -1       15.93       18.62      2.86 o 
  -2   8   1       15.93       16.34      2.25 o 
  -2   8   1       15.93       21.42      2.44 o 
   2  -8  -1       15.93       19.75      2.83 o 
  -2   8   1       15.93       21.87      2.38 o 
   1  -8  -1       16.48       18.08      2.12 o 
  -1   8   1       16.48       16.89      2.06 o 
   1  -8  -1       16.48       17.34      2.41 o 
   1  -8  -1       16.48       22.81      2.09 o 
  -1   8   1       16.48       17.18      1.90 o 
   1  -8  -1       16.48       24.35      2.90 o 
   1  -8  -1       16.48       21.46      2.70 o 
  -1   8   1       16.48       18.85      2.09 o 
   1  -8  -1       16.48       19.91      1.83 o 
   0  -8  -1        6.48       10.04      1.54 o 
   0  -8  -1        6.48        9.71      2.09 o 
   0   8   1        6.48       10.84      1.48 o 
   0  -8  -1        6.48        7.56      1.87 o 
   0  -8  -1        6.48        9.26      1.06 o 
   0  -8  -1        6.48       10.32      1.80 o 
   0  -8  -1        6.48        7.72      1.06 o 
   0   8   1        6.48        8.59      1.03 o 
  -1  -8  -1       82.57       90.38      4.38 o 
  -1  -8  -1       82.57       82.07      4.76 o 
   1   8   1       82.57       89.22      4.09 o 
  -1  -8  -1       82.57       83.78      4.47 o 
  -2  -8  -1        5.96        3.22      1.45 o 
  -2  -8  -1        5.96        2.73      0.84 o 
  -2  -8  -1        5.96        4.18      1.09 o 
   2   8   1        5.96        5.50      1.06 o 
  -2  -8  -1        5.96        2.83      0.96 o 
  -3  -8  -1       24.53       18.95      1.83 o 
  -3  -8  -1       24.53       23.35      1.90 o 
   3   8   1       24.53       21.04      1.67 o 
  -3  -8  -1       24.53       29.37      2.41 o 
   4   8   1        1.89       -0.03      0.87 o 
   4   8   1        1.89        1.29      3.06 o 
  -4  -8  -1        1.89        0.51      1.06 o 
  -4  -8  -1        1.89        2.12      1.09 o 
   5   8   1        2.69        6.69      3.73 o 
  -5  -8  -1        2.69        2.41      1.48 o 
  -5  -8  -1        2.69        1.54      1.25 o 
  -6  -8  -1       25.96       28.11      2.86 o 
   6   8   1       25.96       35.74      5.98 o 
  -7  -8  -1        0.12        0.26      1.77 o 
  -8  -8  -1       14.29       11.10      2.73 o 
  -7   9   1        0.18       -0.10      2.54 o 
   7  -9  -1        0.18       -0.77      3.54 o 
   7  -9  -1        0.18        1.51      3.12 o 
   7  -9  -1        0.18        1.61      2.44 o 
   6  -9  -1       41.35       33.88      4.54 o 
   6  -9  -1       41.35       41.24      6.08 o 
  -6   9   1       41.35       47.23      5.08 o 
   6  -9  -1       41.35       46.36      5.34 o 
   5  -9  -1       96.88       82.87      7.47 o 
  -5   9   1       96.88       77.65      6.18 o 
   5  -9  -1       96.88      104.91      7.34 o 
   5  -9  -1       96.88       91.04      6.47 o 
  -4   9   1       21.18       14.99      2.96 o 
   4  -9  -1       21.18       17.43      3.31 o 
   4  -9  -1       21.18       14.51      2.86 o 
   4  -9  -1       21.18       14.60      3.63 o 
   4  -9  -1       21.18       22.16      3.41 o 
  -3   9   1        3.45        2.57      1.87 o 
   3  -9  -1        3.45        3.57      2.44 o 
   3  -9  -1        3.45        1.06      2.06 o 
  -3   9   1        3.45        3.28      1.93 o 
   3  -9  -1        3.45        3.15      1.51 o 
  -3   9   1        3.45        1.35      1.77 o 
   3  -9  -1        3.45        3.70      2.15 o 
   3  -9  -1        3.45        5.27      1.96 o 
  -2   9   1       78.40       75.05      4.73 o 
   2  -9  -1       78.40       67.52      5.41 o 
   2  -9  -1       78.40       80.10      5.21 o 
   2  -9  -1       78.40       73.31      4.54 o 
  -2   9   1       78.40       73.76      4.76 o 
  -2   9   1       78.40       69.67      4.67 o 
   2  -9  -1       78.40       70.35      5.21 o 
   2  -9  -1       78.40       69.54      4.41 o 
   2  -9  -1       78.40       67.16      5.31 o 
  -1   9   1       33.29       36.39      2.90 o 
   1  -9  -1       33.29       34.58      2.73 o 
  -1   9   1       33.29       35.13      3.06 o 
   1  -9  -1       33.29       31.98      3.47 o 
  -1   9   1       33.29       34.23      2.70 o 
   1  -9  -1       33.29       36.58      2.70 o 
   1  -9  -1       33.29       36.32      3.83 o 
   1  -9  -1       33.29       35.61      3.60 o 
   0   9   1      183.72      181.20      7.92 o 
   0  -9  -1      183.72      180.46      7.05 o 
   0  -9  -1      183.72      196.63      8.53 o 
   0  -9  -1      183.72      179.75      8.76 o 
   0  -9  -1      183.72      182.68      8.66 o 
   0  -9  -1      183.72      185.77      7.05 o 
   0  -9  -1      183.72      181.88      8.76 o 
  -1  -9  -1        2.61        3.09      1.64 o 
   1   9   1        2.61        3.54      1.09 o 
  -1  -9  -1        2.61        2.57      1.32 o 
  -1  -9  -1        2.61        3.31      1.19 o 
  -2  -9  -1       44.43       49.39      2.96 o 
  -2  -9  -1       44.43       51.06      3.73 o 
   2   9   1       44.43       52.06      2.80 o 
  -2  -9  -1       44.43       47.36      3.09 o 
  -3  -9  -1        0.00        0.35      0.64 o 
   3   9   1        0.00        0.00      0.77 o 
  -3  -9  -1        0.00       -0.55      1.19 o 
  -3  -9  -1        0.00       -0.87      0.87 o 
  -3  -9  -1        0.00        2.12      1.00 o 
  -4  -9  -1        5.93        7.40      1.35 o 
   4   9   1        5.93        2.61      3.54 o 
  -4  -9  -1        5.93        6.43      1.29 o 
  -5  -9  -1       13.31       12.09      1.77 o 
   5   9   1       13.31        9.23      4.25 o 
  -5  -9  -1       13.31       10.87      1.74 o 
  -6  -9  -1       19.17       20.81      2.44 o 
  -7  -9  -1        0.00        0.96      1.70 o 
  -8  -9  -1        4.07        4.34      2.15 o 
   7 -10  -1        0.11        3.73      4.05 o 
   7 -10  -1        0.11        2.22      3.22 o 
   7 -10  -1        0.11        1.09      2.35 o 
   6 -10  -1       11.01        9.71      3.12 o 
   6 -10  -1       11.01        8.11      3.63 o 
   6 -10  -1       11.01       12.38      4.66 o 
   6 -10  -1       11.01        8.97      2.93 o 
   5 -10  -1        7.01        7.30      2.61 o 
   5 -10  -1        7.01        9.13      2.86 o 
   5 -10  -1        7.01        5.95      3.44 o 
   5 -10  -1        7.01        8.36      3.28 o 
  -5  10   1        7.01       10.04      2.86 o 
   4 -10  -1        1.42        1.99      2.32 o 
   4 -10  -1        1.42        2.09      2.15 o 
   4 -10  -1        1.42       -1.45      1.45 o 
   4 -10  -1        1.42       -1.87      2.51 o 
  -4  10   1        1.42        1.00      1.80 o 
   3 -10  -1       49.36       43.18      3.93 o 
  -3  10   1       49.36       40.34      4.05 o 
   3 -10  -1       49.36       53.02      4.86 o 
   3 -10  -1       49.36       58.01      5.24 o 
   3 -10  -1       49.36       46.84      5.02 o 
   2 -10  -1       32.92       42.53      4.54 o 
   2 -10  -1       32.92       36.77      3.41 o 
  -2  10   1       32.92       37.86      3.60 o 
  -2  10   1       32.92       39.41      3.60 o 
   2 -10  -1       32.92       38.86      4.31 o 
   2 -10  -1       32.92       42.50      4.38 o 
   1 -10  -1      225.61      223.78     11.05 o 
  -1  10   1      225.61      226.87     10.05 o 
   1 -10  -1      225.61      220.84     10.69 o 
   1 -10  -1      225.61      219.88      9.34 o 
   1 -10  -1      225.61      232.83     11.02 o 
   1 -10  -1      225.61      232.86      9.37 o 
   0 -10  -1       84.93       77.85      5.44 o 
   0  10   1       84.93       73.70      4.38 o 
   0 -10  -1       84.93       79.97      4.83 o 
   0 -10  -1       84.93       71.70      5.47 o 
   0 -10  -1       84.93       70.77      4.99 o 
  -1 -10  -1       94.27       96.07      5.86 o 
  -1 -10  -1       94.27       99.32      5.21 o 
  -1 -10  -1       94.27       94.72      5.37 o 
  -2 -10  -1       10.70       13.12      1.74 o 
  -2 -10  -1       10.70       10.33      1.54 o 
  -2 -10  -1       10.70       13.54      2.44 o 
  -3 -10  -1       45.03       37.83      3.31 o 
  -3 -10  -1       45.03       36.39      2.54 o 
  -3 -10  -1       45.03       43.11      2.67 o 
  -4 -10  -1        0.02        1.90      1.00 o 
   4  10   1        0.02       -2.83      2.96 o 
  -4 -10  -1        0.02        0.90      1.00 o 
   5  10   1        0.61       -1.03      3.63 o 
  -5 -10  -1        0.61        1.74      1.32 o 
  -6 -10  -1        7.42       13.32      2.12 o 
  -7 -10  -1        3.20        4.76      1.99 o 
   6 -11  -1        0.35        3.09      2.32 o 
   6 -11  -1        0.35        1.25      2.54 o 
   6 -11  -1        0.35        0.87      3.92 o 
   6 -11  -1        0.35       -1.42      2.41 o 
   5 -11  -1        0.05        3.02      2.54 o 
   5 -11  -1        0.05        0.32      2.54 o 
   5 -11  -1        0.05        2.38      2.19 o 
   5 -11  -1        0.05        0.42      3.09 o 
   4 -11  -1        2.41        4.41      2.57 o 
   4 -11  -1        2.41        5.66      2.28 o 
   4 -11  -1        2.41        2.15      2.99 o 
   4 -11  -1        2.41        1.19      2.61 o 
   3 -11  -1        5.44        7.69      2.12 o 
   3 -11  -1        5.44        2.54      2.51 o 
   3 -11  -1        5.44       10.45      2.89 o 
   3 -11  -1        5.44        3.63      2.61 o 
   2 -11  -1        2.03       -1.29      1.29 o 
   2 -11  -1        2.03       -1.74      1.99 o 
   2 -11  -1        2.03        3.41      2.54 o 
   2 -11  -1        2.03        2.93      2.06 o 
   1 -11  -1        0.47        0.23      1.99 o 
   1 -11  -1        0.47        1.19      1.99 o 
   1 -11  -1        0.47       -1.13      1.13 o 
   1 -11  -1        0.47        0.96      0.96 o 
   1 -11  -1        0.47        3.25      2.15 o 
   0 -11  -1        8.89        5.15      2.35 o 
   0 -11  -1        8.89        5.66      2.19 o 
   0 -11  -1        8.89        2.96      2.12 o 
  -1 -11  -1       27.89       25.12      3.28 o 
  -1 -11  -1       27.89       32.20      3.12 o 
  -2 -11  -1       87.35       90.10      5.76 o 
  -2 -11  -1       87.35       86.66      4.89 o 
  -2 -11  -1       87.35       95.48      4.89 o 
  -3 -11  -1       54.62       66.89      4.67 o 
  -3 -11  -1       54.62       62.29      3.57 o 
  -3 -11  -1       54.62       65.57      3.57 o 
   4  11   1       26.31       22.55      6.40 o 
   5  11   1        3.53        2.61      3.89 o 
  -6 -11  -1        0.66       -0.71      1.29 o 
  -7 -11  -1        0.45        0.61      1.74 o 
   5 -12  -1        1.97        2.80      3.67 o 
   5 -12  -1        1.97        3.44      1.87 o 
   5 -12  -1        1.97       -0.10      2.54 o 
   5 -12  -1        1.97        1.51      2.64 o 
   4 -12  -1        2.99        0.96      2.57 o 
   4 -12  -1        2.99        1.06      1.99 o 
   4 -12  -1        2.99        5.21      2.54 o 
   4 -12  -1        2.99        2.77      3.35 o 
   3 -12  -1        3.15        4.12      2.03 o 
   3 -12  -1        3.15        4.25      2.83 o 
   3 -12  -1        3.15       -0.16      2.80 o 
   3 -12  -1        3.15        0.87      2.19 o 
   2 -12  -1       13.65        8.40      2.89 o 
   2 -12  -1       13.65       18.75      3.60 o 
   2 -12  -1       13.65       13.93      2.28 o 
   2 -12  -1       13.65       10.65      3.35 o 
   1 -12  -1        3.96        2.25      2.09 o 
   1 -12  -1        3.96        3.51      1.09 o 
   1 -12  -1        3.96        0.71      2.15 o 
   1 -12  -1        3.96        3.41      2.38 o 
   0 -12  -1        2.55        2.80      1.93 o 
   0 -12  -1        2.55        5.37      2.28 o 
   0 -12  -1        2.55        3.51      2.28 o 
  -1 -12  -1        0.04        1.19      1.77 o 
  -1 -12  -1        0.04        0.48      1.87 o 
  -2 -12  -1        0.68        0.39      1.48 o 
  -2 -12  -1        0.68        1.87      1.83 o 
  -3 -12  -1        9.04        9.42      1.48 o 
   4  12   1        8.79        8.85      5.40 o 
   4 -13  -1        0.11       -0.90      2.96 o 
   4 -13  -1        0.11        3.47      1.90 o 
   4 -13  -1        0.11       -1.99      1.99 o 
   4 -13  -1        0.11       -2.03      2.03 o 
   3 -13  -1        1.01        3.54      2.70 o 
   3 -13  -1        1.01       -0.10      2.19 o 
   3 -13  -1        1.01        1.29      3.02 o 
   3 -13  -1        1.01       -0.74      1.70 o 
   2 -13  -1        0.00       -0.96      1.32 o 
   2 -13  -1        0.00       -1.74      1.74 o 
   2 -13  -1        0.00        1.19      2.25 o 
   2 -13  -1        0.00        1.77      2.64 o 
   1 -13  -1        9.25        7.37      2.77 o 
   1 -13  -1        9.25        6.14      2.64 o 
   1 -13  -1        9.25        4.79      2.64 o 
   0 -13  -1        8.82        8.78      2.80 o 
   0 -13  -1        8.82        8.30      2.64 o 
  -1 -13  -1        0.09        0.58      1.96 o 
  -1 -13  -1        0.09        0.42      1.83 o 
  -2 -13  -1        2.57        3.54      1.74 o 
  -2 -13  -1        2.57        4.54      2.51 o 
   4  13   1        0.36        5.95      4.34 o 
   3 -14  -1        8.96       10.04      2.38 o 
   3 -14  -1        8.96        4.86      3.15 o 
   3 -14  -1        8.96       14.96      3.76 o 
   3 -14  -1        8.96        3.47      3.67 o 
   2 -14  -1        1.64        1.51      1.38 o 
   2 -14  -1        1.64        1.13      2.38 o 
   2 -14  -1        1.64        2.22      2.96 o 
   2 -14  -1        1.64       -0.48      2.28 o 
   1 -14  -1        1.57        3.15      2.67 o 
   1 -14  -1        1.57        3.54      2.41 o 
   1 -14  -1        1.57        1.74      2.70 o 
   0 -14  -1        3.98        2.67      2.28 o 
   0 -14  -1        3.98        6.72      2.70 o 
  -1 -14  -1        2.64        2.67      2.12 o 
  -1 -14  -1        2.64        2.22      2.41 o 
  -2 -14  -1        0.07       -0.39      1.58 o 
   0 -15  -1        1.33       -1.70      2.41 o 
   0 -15  -1        1.33        4.18      2.93 o 
  -1 -14   2        0.00        3.28      1.64 o 
  -1 -14   2        0.00        3.60      2.57 o 
   0 -14   2        0.21       -0.39      2.41 o 
   0 -14   2        0.21        1.13      2.15 o 
   1 -14   2        7.99       13.03      3.96 o 
   1 -14   2        7.99       14.15      3.38 o 
   2 -14   2        0.44       -2.22      2.22 o 
   2 -14   2        0.44        1.16      2.83 o 
   2 -14   2        0.44       -2.48      2.48 o 
   2 -14   2        0.44        4.76      2.86 o 
   3  13  -2        8.01       12.77      6.11 o 
  -2 -13   2       16.83       20.78      3.67 o 
   2  13  -2       16.83       25.64      8.36 o 
  -1 -13   2        0.51        1.77      2.28 o 
  -1 -13   2        0.51        1.80      1.58 o 
   0 -13   2       13.93       11.35      3.38 o 
   0 -13   2       13.93        9.36      2.51 o 
   1 -13   2        0.31        1.22      2.51 o 
   1 -13   2        0.31       -1.87      1.87 o 
   1 -13   2        0.31       -0.77      2.57 o 
   1 -13   2        0.31        2.77      2.28 o 
   2 -13   2       15.45       17.47      3.60 o 
   2 -13   2       15.45       21.13      3.83 o 
   2 -13   2       15.45       18.01      3.99 o 
   2 -13   2       15.45       15.28      4.09 o 
   3 -13   2        3.85        5.53      3.02 o 
   3 -13   2        3.85        4.15      1.61 o 
   3 -13   2        3.85        4.44      3.25 o 
   3 -13   2        3.85        2.09      2.99 o 
   3 -13   2        3.85       11.96      3.51 o 
   4 -13   2        0.24        0.71      3.02 o 
   4 -13   2        0.24       -2.54      2.54 o 
   4 -13   2        0.24       -2.41      2.73 o 
   4 -13   2        0.24        1.45      1.58 o 
   4 -13   2        0.24       -2.44      2.44 o 
   4  12  -2        0.03        8.56      4.66 o 
   3  12  -2        0.51        3.06      4.57 o 
   2  12  -2        0.01        0.35      4.53 o 
  -2 -12   2        0.01        3.18      2.12 o 
  -1 -12   2       36.74       33.75      4.34 o 
  -1 -12   2       36.74       34.71      3.28 o 
   0 -12   2       14.97       16.60      2.86 o 
   0 -12   2       14.97       24.77      2.99 o 
   0 -12   2       14.97       18.33      3.57 o 
   1 -12   2       18.58       15.86      3.06 o 
   1 -12   2       18.58       15.63      3.09 o 
   1 -12   2       18.58       10.00      3.38 o 
   1 -12   2       18.58       15.28      3.60 o 
   2 -12   2        0.06        0.71      1.96 o 
   2 -12   2        0.06        0.51      1.99 o 
   2 -12   2        0.06       -1.54      2.35 o 
   3 -12   2        0.80       -1.00      2.41 o 
   3 -12   2        0.80        1.51      1.51 o 
   3 -12   2        0.80        1.03      2.61 o 
   3 -12   2        0.80        0.84      2.32 o 
   4 -12   2        0.02       -1.58      2.51 o 
   4 -12   2        0.02       -0.68      1.74 o 
   4 -12   2        0.02       -2.06      2.28 o 
   4 -12   2        0.02       -2.28      3.15 o 
   5 -12   2        0.07       -2.64      2.64 o 
   5 -12   2        0.07        1.00      1.48 o 
   5 -12   2        0.07        1.99      3.54 o 
   5 -12   2        0.07        0.58      2.41 o 
   5 -12   2        0.07        0.71      2.99 o 
   5  11  -2        1.58       25.92      5.82 o 
   4  11  -2        0.28        1.45      3.70 o 
   3  11  -2        5.73        6.85      5.27 o 
   2  11  -2       14.73       13.86      6.27 o 
  -2 -11   2       14.73       12.06      2.83 o 
  -1 -11   2        7.65       12.25      2.80 o 
  -1 -11   2        7.65        8.91      1.54 o 
  -1 -11   2        7.65       14.38      2.06 o 
   0 -11   2        0.11        1.29      1.64 o 
   0 -11   2        0.11        1.25      1.51 o 
   0 -11   2        0.11        0.74      2.09 o 
   1 -11   2       18.90       13.16      3.15 o 
   1 -11   2       18.90       10.20      2.41 o 
   1 -11   2       18.90        6.98      2.83 o 
   2 -11   2        5.46        4.05      2.57 o 
   2 -11   2        5.46        0.03      2.22 o 
   2 -11   2        5.46        4.99      1.35 o 
   2 -11   2        5.46        8.07      3.15 o 
   3 -11   2       19.14       18.53      3.89 o 
   3 -11   2       19.14       17.31      3.80 o 
   3 -11   2       19.14       15.25      3.57 o 
   3 -11   2       19.14       15.67      2.41 o 
   4 -11   2        8.77        4.44      2.12 o 
   4 -11   2        8.77        7.49      3.02 o 
   4 -11   2        8.77       10.13      3.63 o 
   4 -11   2        8.77        5.56      2.93 o 
   5 -11   2        1.21       -1.42      2.28 o 
   5 -11   2        1.21       -2.48      3.12 o 
   5 -11   2        1.21        1.70      2.89 o 
   5 -11   2        1.21        1.61      2.03 o 
   6 -11   2        0.55       -1.03      2.61 o 
   6 -11   2        0.55        3.44      1.93 o 
   6 -11   2        0.55       -0.87      2.22 o 
   6 -11   2        0.55        1.74      3.70 o 
   6 -11   2        0.55        1.83      3.28 o 
  -6 -10   2        0.05        1.93      1.09 o 
   5  10  -2        3.30        8.91      4.86 o 
   4  10  -2       20.45       16.73      6.30 o 
   3  10  -2        0.55        0.96      3.99 o 
   2  10  -2      121.37      102.45     12.62 o 
  -2 -10   2      121.37      117.68      6.86 o 
  -1 -10   2      158.58      145.49      8.21 o 
  -1 -10   2      158.58      148.32      6.54 o 
  -1 -10   2      158.58      147.49      6.76 o 
   0 -10   2        7.55        7.43      2.61 o 
   0 -10   2        7.55        7.94      2.03 o 
   0 -10   2        7.55       10.32      2.70 o 
   0 -10   2        7.55        8.78      1.70 o 
   1 -10   2        5.03       -1.19      1.93 o 
   1 -10   2        5.03        4.54      2.25 o 
   1 -10   2        5.03        2.99      1.96 o 
   2 -10   2       35.11       30.47      2.54 o 
   2 -10   2       35.11       31.46      3.76 o 
   2 -10   2       35.11       31.30      4.18 o 
   2 -10   2       35.11       28.21      3.96 o 
   3 -10   2       45.74       50.35      5.18 o 
   3 -10   2       45.74       55.79      5.37 o 
   3 -10   2       45.74       52.47      3.96 o 
   3 -10   2       45.74       37.77      4.73 o 
   4 -10   2       38.32       41.85      5.18 o 
   4 -10   2       38.32       39.96      4.83 o 
   4 -10   2       38.32       29.15      4.47 o 
   4 -10   2       38.32       38.54      3.73 o 
   5 -10   2       34.10       42.66      5.11 o 
   5 -10   2       34.10       35.35      5.05 o 
   5 -10   2       34.10       41.18      4.31 o 
   5 -10   2       34.10       35.23      5.28 o 
   6 -10   2        4.37        2.99      2.35 o 
   6 -10   2        4.37       -0.42      2.96 o 
   6 -10   2        4.37        3.60      2.67 o 
   6 -10   2        4.37        4.25      3.86 o 
   6 -10   2        4.37        5.63      3.47 o 
   7 -10   2        6.36        8.36      2.83 o 
   7 -10   2        6.36        6.11      3.44 o 
   7 -10   2        6.36        1.61      3.35 o 
   7 -10   2        6.36        4.05      4.05 o 
   7 -10   2        6.36       12.32      3.57 o 
  -7  -9   2       14.84       13.12      2.44 o 
   6   9  -2        3.66       18.33      5.44 o 
  -5  -9   2        7.89        8.43      1.38 o 
   5   9  -2        7.89       11.16      5.31 o 
   4   9  -2       34.84       37.03      7.79 o 
   3   9  -2        0.18       -2.83      3.47 o 
   2   9  -2        0.00        0.77      3.70 o 
  -2  -9   2        0.00       -1.25      1.25 o 
   1   9  -2        5.50        8.72      1.16 o 
  -1  -9   2        5.50        8.43      2.32 o 
  -1  -9   2        5.50        6.82      1.38 o 
  -1  -9   2        5.50        5.85      1.16 o 
   0  -9   2       35.57       42.30      2.90 o 
   0   9  -2       35.57       36.48      2.64 o 
   0  -9   2       35.57       31.30      2.96 o 
   0  -9   2       35.57       31.85      3.70 o 
   0  -9   2       35.57       34.13      3.89 o 
   1  -9   2       21.25       22.39      3.38 o 
  -1   9  -2       21.25       27.50      2.57 o 
   1  -9   2       21.25       28.73      2.86 o 
   1  -9   2       21.25       26.44      1.74 o 
   1  -9   2       21.25       24.06      3.38 o 
   1  -9   2       21.25       27.05      2.99 o 
   1  -9   2       21.25       24.90      1.67 o 
   2  -9   2       72.63       64.90      5.21 o 
   2  -9   2       72.63       67.80      3.96 o 
  -2   9  -2       72.63       66.19      4.41 o 
   2  -9   2       72.63       71.05      4.15 o 
   2  -9   2       72.63       58.66      5.05 o 
   2  -9   2       72.63       60.82      5.05 o 
  -2   9  -2       72.63       70.89      4.12 o 
   3  -9   2       76.51       67.96      5.53 o 
  -3   9  -2       76.51       62.75      4.67 o 
  -3   9  -2       76.51       69.25      4.67 o 
   3  -9   2       76.51       66.51      4.44 o 
   3  -9   2       76.51       65.36      5.57 o 
   3  -9   2       76.51       66.35      5.70 o 
   4  -9   2       74.08       71.08      5.79 o 
   4  -9   2       74.08       70.05      4.96 o 
   4  -9   2       74.08       66.64      6.05 o 
  -4   9  -2       74.08       70.34      5.21 o 
   4  -9   2       74.08       71.50      6.40 o 
   5  -9   2       18.40       15.83      2.93 o 
   5  -9   2       18.40       17.37      4.15 o 
   5  -9   2       18.40       11.61      3.38 o 
  -5   9  -2       18.40        9.07      2.70 o 
   5  -9   2       18.40       14.38      3.41 o 
   6  -9   2        2.86        0.06      3.09 o 
   6  -9   2        2.86        0.03      2.54 o 
   6  -9   2        2.86        3.38      2.22 o 
  -6   9  -2        2.86        0.96      1.90 o 
   7  -9   2        0.27       -2.28      2.28 o 
   7  -9   2        0.27       -2.57      2.57 o 
   7  -9   2        0.27       -1.77      3.38 o 
   7  -9   2        0.27       -1.51      2.32 o 
   8  -9   2        0.14        3.02      3.25 o 
   8  -9   2        0.14       -2.73      2.73 o 
   8  -9   2        0.14       -3.51      3.51 o 
  -7  -8   2        2.43        4.50      2.09 o 
  -6  -8   2      121.71      143.77      7.11 o 
  -6  -8   2      121.71      127.64      6.24 o 
   6   8  -2      121.71      153.17     14.35 o 
  -5  -8   2      122.39      134.63      6.18 o 
  -5  -8   2      122.39      119.51      5.38 o 
  -5  -8   2      122.39      136.76      6.44 o 
   5   8  -2      122.39      134.57     13.52 o 
   4   8  -2      156.93      164.58     15.07 o 
  -4  -8   2      156.93      158.11      6.57 o 
   3   8  -2        6.53        6.18      4.37 o 
   2   8  -2        0.02       -1.51      2.77 o 
  -2  -8   2        0.02        0.10      1.38 o 
  -1  -8   2      178.40      173.69      8.76 o 
   1   8  -2      178.40      187.70      7.12 o 
  -1  -8   2      178.40      181.48      7.67 o 
  -1  -8   2      178.40      191.98      7.54 o 
   0  -8   2       21.03       22.55      3.02 o 
   0  -8   2       21.03       24.16      2.19 o 
   0  -8   2       21.03       20.01      2.90 o 
   0   8  -2       21.03       22.10      1.96 o 
   0  -8   2       21.03       20.78      2.22 o 
   1  -8   2       47.94       38.13      2.25 o 
   1  -8   2       47.94       39.32      3.89 o 
   1  -8   2       47.94       39.32      2.28 o 
  -1   8  -2       47.94       36.49      2.41 o 
   1  -8   2       47.94       42.08      3.19 o 
   1  -8   2       47.94       36.71      3.28 o 
   1  -8   2       47.94       29.05      3.44 o 
  -1   8  -2       47.94       36.26      2.77 o 
  -2   8  -2        3.62        1.54      1.32 o 
   2  -8   2        3.62        1.48      1.70 o 
   2  -8   2        3.62        2.19      1.19 o 
   2  -8   2        3.62        2.93      1.93 o 
   2  -8   2        3.62        2.51      1.25 o 
   2  -8   2        3.62        4.54      1.99 o 
  -2   8  -2        3.62        2.89      1.29 o 
   2  -8   2        3.62        2.32      1.48 o 
  -3   8  -2      261.76      274.66     12.15 o 
  -3   8  -2      261.76      288.36     12.31 o 
   3  -8   2      261.76      264.55     12.82 o 
   3  -8   2      261.76      266.64     12.15 o 
   3  -8   2      261.76      277.18     13.47 o 
   3  -8   2      261.76      307.05     12.15 o 
   3  -8   2      261.76      268.51     11.76 o 
   4  -8   2       42.80       43.37      4.95 o 
  -4   8  -2       42.80       53.31      4.44 o 
   4  -8   2       42.80       49.71      4.15 o 
   4  -8   2       42.80       44.88      4.63 o 
   4  -8   2       42.80       50.16      5.08 o 
  -4   8  -2       42.80       45.94      4.21 o 
   4  -8   2       42.80       53.28      4.28 o 
   5  -8   2       17.66       18.91      2.96 o 
   5  -8   2       17.66       20.75      4.05 o 
  -5   8  -2       17.66       22.90      3.31 o 
   5  -8   2       17.66       22.68      3.86 o 
   6  -8   2        0.03        1.58      1.93 o 
   6  -8   2        0.03       -2.15      2.15 o 
   6  -8   2        0.03       -2.15      2.80 o 
  -6   8  -2        0.03       -0.90      1.67 o 
  -7   8  -2        2.46        1.83      2.35 o 
   7  -8   2        2.46       -0.71      3.28 o 
   7  -8   2        2.46        4.73      3.18 o 
   7  -8   2        2.46        0.26      2.51 o 
   7  -8   2        2.46        1.54      2.28 o 
   8  -8   2        1.41        0.84      2.15 o 
   8  -8   2        1.41       -0.06      4.02 o 
   8  -8   2        1.41        8.33      3.70 o 
  -8   8  -2        1.41       -0.39      2.54 o 
   8  -8   2        1.41       -0.61      3.09 o 
  -8  -7   2        4.70        4.89      2.57 o 
  -7  -7   2       16.17       13.19      2.80 o 
  -7  -7   2       16.17       19.11      2.44 o 
   6   7  -2        0.80        6.08      4.79 o 
  -6  -7   2        0.80        1.38      1.32 o 
  -6  -7   2        0.80        1.96      1.77 o 
  -5  -7   2        0.40       -1.25      1.25 o 
  -5  -7   2        0.40       -0.96      1.03 o 
  -5  -7   2        0.40       -1.29      1.29 o 
   5   7  -2        0.40        1.06      3.99 o 
   4   7  -2       34.19       40.76      7.40 o 
  -4  -7   2       34.19       41.95      2.28 o 
  -4  -7   2       34.19       38.73      2.86 o 
  -4  -7   2       34.19       36.96      2.67 o 
   3   7  -2        8.52        2.70      3.80 o 
   2   7  -2       41.15       34.59      6.40 o 
  -1  -7   2      377.50      360.81     13.91 o 
  -1  -7   2      377.50      365.45     13.74 o 
   1   7  -2      377.50      364.07     13.13 o 
  -1  -7   2      377.50      352.84     14.58 o 
   1   7  -2      377.50      375.58     13.13 o 
   0  -7   2      186.07      184.72      8.21 o 
   0  -7   2      186.07      195.48      7.99 o 
   0  -7   2      186.07      187.45      8.54 o 
   0  -7   2      186.07      195.35      9.02 o 
   0   7  -2      186.07      192.51      7.63 o 
   1  -7   2      174.54      197.26      8.28 o 
  -1   7  -2      174.54      180.45      7.80 o 
  -1   7  -2      174.54      185.15      7.63 o 
   1  -7   2      174.54      184.38      8.89 o 
   1  -7   2      174.54      180.86      7.31 o 
  -1   7  -2      174.54      183.73      7.38 o 
   1  -7   2      174.54      178.51      8.41 o 
   1  -7   2      174.54      186.76      7.41 o 
   1  -7   2      174.54      189.46      7.44 o 
   1  -7   2      174.54      176.71      8.44 o 
  -2   7  -2       59.91       58.28      3.73 o 
   2  -7   2       59.91       53.80      4.31 o 
   2  -7   2       59.91       63.71      4.47 o 
   2  -7   2       59.91       56.89      3.54 o 
  -2   7  -2       59.91       62.78      3.80 o 
   2  -7   2       59.91       64.58      4.60 o 
   2  -7   2       59.91       64.00      4.15 o 
   3  -7   2        0.54        0.39      1.74 o 
   3  -7   2        0.54       -0.68      1.09 o 
   3  -7   2        0.54        1.03      1.64 o 
   3  -7   2        0.54        4.12      1.96 o 
  -3   7  -2        0.54        0.74      1.19 o 
  -3   7  -2        0.54        0.55      1.29 o 
   3  -7   2        0.54        0.29      1.32 o 
   3  -7   2        0.54       -0.64      1.00 o 
   4  -7   2       30.17       22.52      3.67 o 
   4  -7   2       30.17       31.88      3.22 o 
  -4   7  -2       30.17       24.10      3.09 o 
   4  -7   2       30.17       20.97      2.70 o 
  -4   7  -2       30.17       21.97      2.96 o 
   4  -7   2       30.17       19.91      3.35 o 
   5  -7   2       19.21       18.27      2.96 o 
   5  -7   2       19.21       17.15      3.28 o 
  -5   7  -2       19.21       18.56      3.02 o 
  -5   7  -2       19.21       15.76      2.90 o 
   5  -7   2       19.21       12.71      2.54 o 
   5  -7   2       19.21       13.38      3.51 o 
  -6   7  -2        0.00        0.19      1.93 o 
   6  -7   2        0.00       -1.06      1.51 o 
  -6   7  -2        0.00       -1.45      1.87 o 
   6  -7   2        0.00        2.41      2.54 o 
   6  -7   2        0.00        1.93      2.86 o 
   7  -7   2       15.03       10.07      2.96 o 
   7  -7   2       15.03        8.85      3.80 o 
  -7   7  -2       15.03       11.00      3.28 o 
   7  -7   2       15.03       13.48      3.73 o 
   7  -7   2       15.03       24.80      5.02 o 
  -7   7  -2       15.03       14.41      3.57 o 
   8  -7   2        0.09        1.45      2.25 o 
   8  -7   2        0.09        1.54      3.73 o 
   8  -7   2        0.09       -0.64      2.83 o 
   8  -7   2        0.09        2.38      2.80 o 
  -8   7  -2        0.09       -0.64      2.44 o 
   9  -7   2        0.51        1.51      2.41 o 
   9  -7   2        0.51        0.03      3.34 o 
  -9   7  -2        0.51        3.34      3.28 o 
   9  -7   2        0.51        2.73      3.92 o 
   9  -7   2        0.51       -3.83      3.83 o 
  -8  -6   2        0.35       -0.16      2.19 o 
  -7  -6   2        2.30        4.28      2.19 o 
  -7  -6   2        2.30        3.35      1.70 o 
   7   6  -2        2.30        4.37      6.11 o 
  -6  -6   2       76.31       77.45      5.12 o 
  -6  -6   2       76.31       75.07      4.60 o 
   6   6  -2       76.31       78.67      9.75 o 
  -5  -6   2       12.74       11.23      1.74 o 
   5   6  -2       12.74       13.61      4.99 o 
  -5  -6   2       12.74       12.29      2.12 o 
  -5  -6   2       12.74       10.49      2.03 o 
  -4  -6   2      218.23      198.31      8.50 o 
   4   6  -2      218.23      206.33      8.12 o 
   4   6  -2      218.23      188.96     16.17 o 
  -4  -6   2      218.23      221.08      8.86 o 
  -4  -6   2      218.23      196.63      7.92 o 
  -3  -6   2      138.34      137.94      5.63 o 
   3   6  -2      138.34      132.08      5.15 o 
  -3  -6   2      138.34      132.50      5.51 o 
   3   6  -2      138.34      125.16     11.75 o 
  -3  -6   2      138.34      127.51      5.09 o 
   3   6  -2      138.34      137.04      5.25 o 
   2   6  -2       77.12       81.75      8.59 o 
  -1  -6   2      247.49      249.29      9.74 o 
  -1  -6   2      247.49      251.74      9.90 o 
   1   6  -2      247.49      266.12      9.38 o 
  -1  -6   2      247.49      258.67     10.70 o 
   1   6  -2      247.49      255.51      9.32 o 
   0  -6   2       11.38       11.00      2.03 o 
   0  -6   2       11.38        8.94      1.87 o 
   0   6  -2       11.38        7.56      1.03 o 
   0   6  -2       11.38        8.78      1.13 o 
   0  -6   2       11.38        6.02      1.16 o 
   0  -6   2       11.38        5.28      1.22 o 
  -1   6  -2      437.86      468.46     17.86 o 
  -1   6  -2      437.86      472.99     18.31 o 
   1  -6   2      437.86      481.77     17.54 o 
   1  -6   2      437.86      496.18     18.67 o 
   1  -6   2      437.86      488.68     17.67 o 
   1  -6   2      437.86      492.43     18.70 o 
  -1   6  -2      437.86      494.17     17.93 o 
   1  -6   2      437.86      474.37     19.02 o 
   1  -6   2      437.86      500.83     17.57 o 
   2  -6   2       66.31       82.48      4.63 o 
   2  -6   2       66.31       74.47      4.70 o 
   2  -6   2       66.31       73.25      4.80 o 
   2  -6   2       66.31       80.68      4.96 o 
   2  -6   2       66.31       69.19      3.99 o 
  -2   6  -2       66.31       81.00      4.34 o 
   2  -6   2       66.31       80.07      4.28 o 
  -2   6  -2       66.31       76.66      4.31 o 
   3  -6   2      210.87      202.73      9.92 o 
   3  -6   2      210.87      201.70      9.54 o 
   3  -6   2      210.87      210.14      9.44 o 
  -3   6  -2      210.87      183.11      8.76 o 
   3  -6   2      210.87      202.93      8.96 o 
  -3   6  -2      210.87      194.26      9.09 o 
   3  -6   2      210.87      187.33      8.64 o 
   4  -6   2       66.09       90.55      5.95 o 
  -4   6  -2       66.09       81.25      5.21 o 
   4  -6   2       66.09       79.32      5.95 o 
  -4   6  -2       66.09       93.35      5.66 o 
   4  -6   2       66.09       80.13      5.05 o 
   4  -6   2       66.09       93.77      5.50 o 
   5  -6   2        1.75        7.69      1.99 o 
  -5   6  -2        1.75        6.08      2.12 o 
   5  -6   2        1.75        1.74      2.32 o 
   5  -6   2        1.75        5.11      1.80 o 
  -5   6  -2        1.75        2.15      1.83 o 
   5  -6   2        1.75        0.68      1.90 o 
   6  -6   2        5.56        7.56      2.96 o 
   6  -6   2        5.56        9.17      2.44 o 
  -6   6  -2        5.56       10.16      2.70 o 
   6  -6   2        5.56       10.65      3.02 o 
  -6   6  -2        5.56        5.98      2.35 o 
   7  -6   2        3.12        4.05      2.38 o 
   7  -6   2        3.12        1.32      3.02 o 
   7  -6   2        3.12        5.21      2.83 o 
   7  -6   2        3.12        0.10      2.25 o 
  -7   6  -2        3.12        4.99      2.57 o 
  -7   6  -2        3.12        4.47      2.80 o 
  -8   6  -2        9.04        8.62      3.41 o 
   8  -6   2        9.04       12.32      3.22 o 
   8  -6   2        9.04        8.17      4.47 o 
   8  -6   2        9.04       11.16      3.67 o 
  -8   6  -2        9.04       12.61      3.54 o 
   8  -6   2        9.04       10.23      4.08 o 
   9  -6   2        0.41        2.70      2.64 o 
   9  -6   2        0.41        0.87      3.47 o 
   9  -6   2        0.41        1.70      3.15 o 
  -9   6  -2        0.41        0.29      2.28 o 
  -8  -5   2        2.94        4.70      2.80 o 
  -8  -5   2        2.94        3.06      1.80 o 
  -8  -5   2        2.94        2.09      1.03 o 
   7   5  -2        0.54       -6.34      6.34 o 
  -7  -5   2        0.54       -0.16      0.74 o 
  -7  -5   2        0.54       -0.90      1.22 o 
  -7  -5   2        0.54        1.74      1.87 o 
  -6  -5   2        0.05       -0.42      1.13 o 
  -6  -5   2        0.05        1.35      1.74 o 
   6   5  -2        0.05        4.73      4.70 o 
  -5  -5   2        0.00        0.90      1.42 o 
   5   5  -2        0.00       -0.90      0.90 o 
   5   5  -2        0.00       -1.58      3.28 o 
  -5  -5   2        0.00       -0.93      0.93 o 
  -5  -5   2        0.00        0.19      1.29 o 
   4   5  -2      115.47      133.89     12.10 o 
  -4  -5   2      115.47      137.14      5.89 o 
  -4  -5   2      115.47      140.74      6.57 o 
   4   5  -2      115.47      144.61      6.05 o 
  -4  -5   2      115.47      135.49      6.31 o 
   3   5  -2       20.42       27.12      1.74 o 
  -3  -5   2       20.42       25.38      1.83 o 
  -3  -5   2       20.42       30.72      2.09 o 
   3   5  -2       20.42       27.34      4.99 o 
   3   5  -2       20.42       25.64      1.67 o 
  -3  -5   2       20.42       23.45      1.64 o 
  -2  -5   2       71.44       66.75      2.86 o 
   2   5  -2       71.44       58.58      2.61 o 
  -2  -5   2       71.44       60.19      2.77 o 
   2   5  -2       71.44       63.89      7.11 o 
   2   5  -2       71.44       64.95      2.67 o 
   1   5  -2      917.61      954.00     33.68 o 
  -1  -5   2      917.61      980.50     35.40 o 
  -1  -5   2      917.61      937.47     35.50 o 
  -1  -5   2      917.61      965.20     34.04 o 
   1   5  -2      917.61      991.28     33.78 o 
   1   5  -2      917.61      988.98     33.78 o 
   0  -5   2     1369.04     1506.74     52.80 o 
   0  -5   2     1369.04     1403.74     52.94 o 
   0  -5   2     1369.04     1450.18     50.22 o 
   0   5  -2     1369.04     1474.70     50.42 o 
   0  -5   2     1369.04     1409.23     46.93 o 
   0   5  -2     1369.04     1482.96     50.36 o 
   1  -5   2      181.11      179.80      7.67 o 
   1  -5   2      181.11      174.19      8.02 o 
  -1   5  -2      181.11      193.53      7.54 o 
   1  -5   2      181.11      174.93      7.15 o 
  -1   5  -2      181.11      185.47      7.57 o 
  -1   5  -2      181.11      177.06      7.41 o 
   1  -5   2      181.11      188.70      7.35 o 
   1  -5   2      181.11      189.31      8.28 o 
  -2   5  -2      771.84      786.69     28.63 o 
  -2   5  -2      771.84      815.51     28.73 o 
   2  -5   2      771.84      754.95     30.28 o 
   2  -5   2      771.84      815.48     28.66 o 
   2  -5   2      771.84      754.88     28.60 o 
   2  -5   2      771.84      832.18     30.09 o 
   2  -5   2      771.84      787.63     28.47 o 
   2  -5   2      771.84      807.44     26.85 o 
  -2   5  -2      771.84      779.04     29.80 o 
   3  -5   2      558.31      598.05     22.18 o 
   3  -5   2      558.31      520.81     20.79 o 
  -3   5  -2      558.31      544.45     21.02 o 
   3  -5   2      558.31      559.74     22.57 o 
   3  -5   2      558.31      585.96     21.21 o 
   3  -5   2      558.31      538.37     21.11 o 
  -3   5  -2      558.31      547.03     21.89 o 
  -4   5  -2        0.05        2.77      1.67 o 
   4  -5   2        0.05        2.09      1.38 o 
   4  -5   2        0.05        3.67      1.80 o 
  -4   5  -2        0.05        1.70      1.42 o 
   4  -5   2        0.05        2.09      2.03 o 
   4  -5   2        0.05        4.02      1.51 o 
   5  -5   2      215.91      200.83      9.86 o 
   5  -5   2      215.91      210.43     10.15 o 
  -5   5  -2      215.91      207.43     10.15 o 
   5  -5   2      215.91      229.89     10.41 o 
  -5   5  -2      215.91      210.81     10.41 o 
   5  -5   2      215.91      195.16     10.95 o 
   6  -5   2        5.71        2.32      2.16 o 
   6  -5   2        5.71        2.32      1.58 o 
  -6   5  -2        5.71       -0.42      1.80 o 
  -6   5  -2        5.71        3.38      1.93 o 
   6  -5   2        5.71        5.44      2.86 o 
   6  -5   2        5.71        0.35      2.25 o 
   7  -5   2        0.24       -0.03      2.22 o 
   7  -5   2        0.24       -0.55      1.58 o 
  -7   5  -2        0.24        1.61      1.99 o 
  -7   5  -2        0.24       -0.93      1.96 o 
   7  -5   2        0.24        1.74      2.96 o 
   7  -5   2        0.24       -2.19      2.19 o 
  -8   5  -2        0.78       -0.55      1.83 o 
   8  -5   2        0.78       -0.45      3.12 o 
   8  -5   2        0.78       -0.84      2.64 o 
   8  -5   2        0.78        4.02      2.44 o 
  -8   5  -2        0.78        2.54      2.51 o 
   8  -5   2        0.78        3.60      2.73 o 
   9  -5   2        0.04       -0.96      2.64 o 
   9  -5   2        0.04        3.25      3.47 o 
   9  -5   2        0.04        0.96      2.35 o 
  -9   5  -2        0.04       -2.22      2.25 o 
  -9   5  -2        0.04       -0.39      2.48 o 
  -9  -4   2        1.64        0.90      2.64 o 
  -9  -4   2        1.64        1.29      1.45 o 
  -8  -4   2        3.76        3.47      2.61 o 
  -8  -4   2        3.76        2.44      1.38 o 
  -8  -4   2        3.76        1.45      1.96 o 
  -7  -4   2        0.03        0.48      1.09 o 
  -7  -4   2        0.03       -1.00      1.77 o 
  -6  -4   2       34.45       32.46      2.41 o 
   6   4  -2       34.45       32.59      7.11 o 
  -6  -4   2       34.45       29.27      3.28 o 
  -6  -4   2       34.45       26.77      2.19 o 
  -5  -4   2        5.53        5.11      0.96 o 
  -5  -4   2        5.53        3.60      0.93 o 
  -5  -4   2        5.53        4.25      1.48 o 
   5   4  -2        5.53        3.12      3.76 o 
   5   4  -2        5.53        3.80      1.22 o 
  -5  -4   2        5.53        0.51      1.42 o 
   4   4  -2       31.32       21.78      1.99 o 
  -4  -4   2       31.32       21.39      1.35 o 
   4   4  -2       31.32       24.77      5.08 o 
  -4  -4   2       31.32       20.24      2.25 o 
  -4  -4   2       31.32       20.56      2.12 o 
  -4  -4   2       31.32       25.64      1.45 o 
  -3  -4   2       59.73       50.11      2.96 o 
   3   4  -2       59.73       44.54      5.99 o 
  -3  -4   2       59.73       49.75      2.61 o 
  -3  -4   2       59.73       48.63      2.77 o 
   3   4  -2       59.73       52.52      2.64 o 
   3   4  -2       59.73       51.20      2.64 o 
   2   4  -2        2.97        7.08      2.93 o 
  -2  -4   2        2.97        7.91      0.93 o 
  -2  -4   2        2.97        7.33      0.87 o 
  -2  -4   2        2.97        8.04      0.84 o 
   2   4  -2        2.97        8.07      0.80 o 
   2   4  -2        2.97        7.88      0.84 o 
   1   4  -2      609.19      646.08     20.87 o 
   1   4  -2      609.19      620.22     21.71 o 
  -1  -4   2      609.19      624.70     22.78 o 
   1   4  -2      609.19      602.37     38.86 o 
   1   4  -2      609.19      623.34     21.74 o 
  -1  -4   2      609.19      615.20     22.13 o 
  -1  -4   2      609.19      599.42     22.85 o 
   0  -4   2     1647.52     1670.74     56.86 o 
   0   4  -2     1647.52     1684.68     52.98 o 
   0  -4   2     1647.52     1637.09     60.44 o 
   0  -4   2     1647.52     1724.31     58.24 o 
   0   4  -2     1647.52     1663.35     60.93 o 
   0  -4   2     1647.52     1622.96     60.44 o 
   0   4  -2     1647.52     1702.59     57.58 o 
   0  -4   2     1647.52     1691.84     60.24 o 
   0  -4   2     1647.52     1652.47     53.08 o 
   0  -4   2     1647.52     1576.22     58.30 o 
   0   4  -2     1647.52     1697.00     57.48 o 
  -1   4  -2     2130.31     2213.43     73.98 o 
   1  -4   2     2130.31     2143.52     72.79 o 
   1  -4   2     2130.31     2163.75     73.88 o 
  -1   4  -2     2130.31     2162.85     74.02 o 
  -1   4  -2     2130.31     2138.16     77.39 o 
   1  -4   2     2130.31     2044.94     77.72 o 
   1  -4   2     2130.31     2131.28     67.83 o 
   2  -4   2       60.72       53.94      3.64 o 
   2  -4   2       60.72       57.32      3.28 o 
  -2   4  -2       60.72       60.70      3.44 o 
  -2   4  -2       60.72       59.74      3.48 o 
  -2   4  -2       60.72       60.45      3.38 o 
   2  -4   2       60.72       52.14      3.73 o 
   2  -4   2       60.72       67.24      3.67 o 
   2  -4   2       60.72       62.31      3.44 o 
   3  -4   2        6.77        6.63      1.42 o 
   3  -4   2        6.77        5.28      1.38 o 
   3  -4   2        6.77        4.25      1.74 o 
   3  -4   2        6.77        8.49      1.58 o 
  -3   4  -2        6.77        9.78      1.74 o 
  -3   4  -2        6.77        6.79      1.54 o 
  -3   4  -2        6.77        6.27      1.45 o 
   3  -4   2        6.77       11.13      1.99 o 
   4  -4   2      199.26      146.19      7.35 o 
  -4   4  -2      199.26      152.25      7.44 o 
   4  -4   2      199.26      148.15      7.51 o 
   4  -4   2      199.26      155.37      8.31 o 
   4  -4   2      199.26      161.82      7.70 o 
  -4   4  -2      199.26      147.32      7.57 o 
   5  -4   2       29.90       30.08      3.31 o 
  -5   4  -2       29.90       33.17      3.44 o 
   5  -4   2       29.90       27.89      3.09 o 
   5  -4   2       29.90       31.21      3.80 o 
  -5   4  -2       29.90       34.68      3.57 o 
   5  -4   2       29.90       30.34      3.22 o 
   6  -4   2        3.90        1.19      1.83 o 
   6  -4   2        3.90        1.96      1.51 o 
  -6   4  -2        3.90        0.71      1.67 o 
   6  -4   2        3.90        2.03      2.06 o 
   6  -4   2        3.90        1.99      2.19 o 
  -6   4  -2        3.90        0.96      1.58 o 
   7  -4   2        0.04       -2.19      2.19 o 
  -7   4  -2        0.04        0.71      1.74 o 
  -7   4  -2        0.04       -0.87      1.83 o 
   7  -4   2        0.04        0.19      1.58 o 
   7  -4   2        0.04       -0.96      1.64 o 
   7  -4   2        0.04        2.70      2.28 o 
  -8   4  -2        0.23        1.93      2.15 o 
   8  -4   2        0.23        1.80      2.15 o 
  -8   4  -2        0.23       -1.64      1.64 o 
   8  -4   2        0.23       -1.90      1.90 o 
   8  -4   2        0.23       -0.03      2.61 o 
   8  -4   2        0.23       -1.16      2.73 o 
  -9   4  -2        2.22       -1.70      2.61 o 
   9  -4   2        2.22        1.61      2.86 o 
   9  -4   2        2.22        1.87      2.19 o 
  -9   4  -2        2.22       -0.06      2.15 o 
  -9  -3   2        0.58       -0.32      1.54 o 
  -9  -3   2        0.58       -1.25      2.73 o 
  -9  -3   2        0.58       -0.39      1.77 o 
  -8  -3   2       44.00       40.18      3.60 o 
  -8  -3   2       44.00       45.81      4.92 o 
  -8  -3   2       44.00       38.80      4.21 o 
  -7  -3   2        0.01        1.16      1.96 o 
  -7  -3   2        0.01        0.64      1.32 o 
  -6  -3   2       10.83       15.66      1.99 o 
  -6  -3   2       10.83       16.60      2.09 o 
  -6  -3   2       10.83       16.98      2.67 o 
   6   3  -2       10.83       15.15      2.22 o 
   6   3  -2       10.83       11.23      6.66 o 
  -5  -3   2      114.23      124.64     10.53 o 
  -5  -3   2      114.23      116.27      5.54 o 
   5   3  -2      114.23      115.79     11.07 o 
   5   3  -2      114.23      109.96      5.92 o 
  -5  -3   2      114.23      109.55      5.31 o 
   5   3  -2      114.23      109.93      5.73 o 
  -5  -3   2      114.23      115.82      6.21 o 
  -4  -3   2        0.85        0.77      0.80 o 
  -4  -3   2        0.85       -0.32      0.77 o 
   4   3  -2        0.85       -0.77      0.77 o 
  -4  -3   2        0.85       -0.23      1.13 o 
   4   3  -2        0.85        0.29      1.09 o 
  -4  -3   2        0.85        1.38      2.41 o 
   4   3  -2        0.85       -2.80      2.80 o 
  -4  -3   2        0.85        0.87      1.16 o 
  -3  -3   2       43.80       34.94      2.25 o 
   3   3  -2       43.80       40.13      2.35 o 
  -3  -3   2       43.80       40.22      2.06 o 
   3   3  -2       43.80       37.33      2.28 o 
  -3  -3   2       43.80       39.48      2.74 o 
   3   3  -2       43.80       38.10      2.32 o 
  -3  -3   2       43.80       35.40      2.00 o 
  -3  -3   2       43.80       37.68      2.48 o 
   3   3  -2       43.80       35.40      5.12 o 
  -3  -3   2       43.80       38.36      5.12 o 
   2   3  -2      184.70      152.64     11.90 o 
   2   3  -2      184.70      157.83      6.09 o 
   2   3  -2      184.70      158.90      6.06 o 
  -2  -3   2      184.70      155.03      6.38 o 
  -2  -3   2      184.70      161.89      6.51 o 
  -2  -3   2      184.70      154.19      6.00 o 
  -1  -3   2     1002.97      941.97     34.76 o 
   1   3  -2     1002.97      953.71     33.06 o 
  -1  -3   2     1002.97      981.62     34.69 o 
   1   3  -2     1002.97      966.41     30.64 o 
   1   3  -2     1002.97      944.32     33.03 o 
   1   3  -2     1002.97      907.89     57.34 o 
   0  -3   2     1229.36     1181.48     38.38 o 
   0   3  -2     1229.36     1170.68     38.28 o 
   0   3  -2     1229.36     1211.17     41.66 o 
   0   3  -2     1229.36     1211.63     43.76 o 
   0  -3   2     1229.36     1241.12     43.70 o 
   0  -3   2     1229.36     1228.39     41.30 o 
   0  -3   2     1229.36     1240.79     41.86 o 
   0   3  -2     1229.36     1172.26     43.66 o 
   0   3  -2     1229.36     1206.51     41.73 o 
   0  -3   2     1229.36     1173.60     43.80 o 
   0  -3   2     1229.36     1191.02     41.89 o 
   1  -3   2     1035.12      935.61     30.34 o 
  -1   3  -2     1035.12      969.35     32.92 o 
   1  -3   2     1035.12      881.44     32.83 o 
  -1   3  -2     1035.12      931.66     34.40 o 
  -1   3  -2     1035.12      980.47     32.99 o 
   1  -3   2     1035.12      968.11     32.66 o 
   1  -3   2     1035.12      931.92     34.62 o 
   1  -3   2     1035.12      915.47     32.79 o 
   1  -3   2     1035.12      930.32     34.66 o 
  -2   3  -2       25.97       20.85      1.87 o 
  -2   3  -2       25.97       27.73      1.99 o 
  -2   3  -2       25.97       21.85      1.96 o 
   2  -3   2       25.97       23.42      2.19 o 
   2  -3   2       25.97       21.78      1.80 o 
   2  -3   2       25.97       24.45      2.09 o 
   2  -3   2       25.97       24.32      1.96 o 
   2  -3   2       25.97       21.14      2.09 o 
  -3   3  -2       33.40       30.99      2.51 o 
  -3   3  -2       33.40       34.40      2.67 o 
   3  -3   2       33.40       29.96      2.93 o 
   3  -3   2       33.40       29.44      2.54 o 
   3  -3   2       33.40       35.39      2.83 o 
   3  -3   2       33.40       33.08      2.57 o 
   3  -3   2       33.40       32.50      2.67 o 
  -3   3  -2       33.40       32.56      2.73 o 
   4  -3   2       62.37       90.43      5.02 o 
  -4   3  -2       62.37       77.27      4.80 o 
   4  -3   2       62.37       84.61      4.92 o 
  -4   3  -2       62.37       94.26      5.25 o 
  -4   3  -2       62.37       90.72      5.34 o 
   4  -3   2       62.37       95.33      5.25 o 
   4  -3   2       62.37       87.41      5.70 o 
   5  -3   2       65.26       80.36      5.05 o 
  -5   3  -2       65.26       73.63      4.83 o 
   5  -3   2       65.26       70.44      5.34 o 
   5  -3   2       65.26       62.49      4.44 o 
   5  -3   2       65.26       73.89      5.47 o 
   5  -3   2       65.26       76.62      4.86 o 
  -5   3  -2       65.26       64.23      4.83 o 
  -6   3  -2       10.18        6.59      2.25 o 
   6  -3   2       10.18        7.21      2.80 o 
   6  -3   2       10.18        6.72      2.09 o 
   6  -3   2       10.18        2.96      1.96 o 
   6  -3   2       10.18        5.34      2.57 o 
  -6   3  -2       10.18        5.21      1.96 o 
   7  -3   2       15.83       21.65      4.05 o 
  -7   3  -2       15.83       23.32      3.60 o 
   7  -3   2       15.83       11.97      3.57 o 
  -7   3  -2       15.83       20.55      3.25 o 
   7  -3   2       15.83       19.72      3.22 o 
   7  -3   2       15.83       16.40      3.06 o 
  -8   3  -2        1.65        2.19      2.12 o 
   8  -3   2        1.65        3.89      2.28 o 
  -8   3  -2        1.65        3.92      2.61 o 
   8  -3   2        1.65        1.35      2.32 o 
   8  -3   2        1.65        3.99      3.15 o 
   9  -3   2        4.72        8.14      3.12 o 
  -9   3  -2        4.72        8.46      3.18 o 
  -9   3  -2        4.72        8.85      3.09 o 
   9  -3   2        4.72        9.13      3.22 o 
  10  -3   2        0.62       -0.23      2.67 o 
  10  -3   2        0.62        2.89      2.77 o 
 -10   3  -2        0.62       -2.67      2.67 o 
  -9  -2   2        2.79        1.70      2.80 o 
  -9  -2   2        2.79        1.25      1.58 o 
  -9  -2   2        2.79       -0.16      2.15 o 
  -8  -2   2        1.50        1.13      1.54 o 
  -8  -2   2        1.50        1.96      2.44 o 
  -7  -2   2       27.37       26.60      3.83 o 
  -7  -2   2       27.37       28.31      3.02 o 
  -6  -2   2       48.45       51.83      3.70 o 
  -6  -2   2       48.45       52.38      3.89 o 
   6   2  -2       48.45       52.25      3.99 o 
  -6  -2   2       48.45       51.80      4.34 o 
   5   2  -2        2.05       -0.64      4.50 o 
   5   2  -2        2.05        2.86      1.51 o 
   5   2  -2        2.05        3.41      1.48 o 
  -5  -2   2        2.05        5.69      2.41 o 
  -5  -2   2        2.05        2.48      1.25 o 
  -5  -2   2        2.05        2.61      1.22 o 
   5   2  -2        2.05        4.18      1.35 o 
  -5  -2   2        2.05        0.06      1.35 o 
  -5  -2   2        2.05        0.77      1.54 o 
   4   2  -2      728.38      860.34     30.99 o 
  -4  -2   2      728.38      901.39     32.96 o 
  -4  -2   2      728.38      856.06     32.48 o 
  -4  -2   2      728.38      879.21     53.23 o 
  -4  -2   2      728.38      850.40     30.76 o 
   4   2  -2      728.38      843.34     53.10 o 
   4   2  -2      728.38      843.05     32.44 o 
   3   2  -2       32.41       45.27      2.73 o 
  -3  -2   2       32.41       48.65      5.47 o 
  -3  -2   2       32.41       46.88      2.57 o 
   3   2  -2       32.41       43.66      2.83 o 
  -3  -2   2       32.41       44.98      2.83 o 
   3   2  -2       32.41       46.36      2.67 o 
   3   2  -2       32.41       42.95      5.69 o 
   2   2  -2       34.41       28.45      4.12 o 
  -2  -2   2       34.41       28.48      1.64 o 
  -2  -2   2       34.41       29.38      1.77 o 
   2   2  -2       34.41       30.22      1.80 o 
  -2  -2   2       34.41       29.96      1.93 o 
  -2  -2   2       34.41       30.79      2.03 o 
   2   2  -2       34.41       34.50      1.93 o 
  -2  -2   2       34.41       31.08      4.02 o 
  -2  -2   2       34.41       30.12      1.67 o 
   2   2  -2       34.41       26.80      1.80 o 
   1   2  -2      376.05      403.28     14.44 o 
   1   2  -2      376.05      402.76     15.09 o 
  -1  -2   2      376.05      417.30     14.41 o 
  -1  -2   2      376.05      410.47     15.18 o 
   1   2  -2      376.05      408.91     14.47 o 
   1   2  -2      376.05      411.63     15.09 o 
  -1  -2   2      376.05      419.66     25.71 o 
  -1  -2   2      376.05      416.78     15.18 o 
  -1  -2   2      376.05      390.07     14.21 o 
  -1  -2   2      376.05      398.13     14.44 o 
   1   2  -2      376.05      388.61     25.51 o 
   0  -2   2      404.28      395.94     14.76 o 
   0  -2   2      404.28      406.91     14.30 o 
   0  -2   2      404.28      389.10     14.08 o 
   0  -2   2      404.28      402.63     13.17 o 
   0   2  -2      404.28      395.36     14.14 o 
   0  -2   2      404.28      403.92     14.89 o 
   0   2  -2      404.28      396.66     14.11 o 
   0   2  -2      404.28      406.26     13.14 o 
   0   2  -2      404.28      392.60     14.72 o 
   0   2  -2      404.28      383.55     14.72 o 
   0   2  -2      404.28      391.86     14.72 o 
   0  -2   2      404.28      388.29     14.08 o 
  -1   2  -2      721.44      633.14     23.33 o 
   1  -2   2      721.44      607.30     22.22 o 
   1  -2   2      721.44      604.36     23.43 o 
  -1   2  -2      721.44      619.99     23.40 o 
   1  -2   2      721.44      619.34     22.06 o 
   1  -2   2      721.44      665.58     23.36 o 
  -1   2  -2      721.44      631.18     22.29 o 
  -1   2  -2      721.44      632.46     22.35 o 
   1  -2   2      721.44      643.81     22.35 o 
   3  -2   2        2.36        5.18      1.19 o 
   3  -2   2        2.36        3.70      1.06 o 
   3  -2   2        2.36        4.28      1.16 o 
  -3   2  -2        2.36        4.12      1.22 o 
   3  -2   2        2.36        8.14      1.67 o 
  -3   2  -2        2.36        5.31      1.32 o 
   3  -2   2        2.36        2.67      1.38 o 
   3  -2   2        2.36        4.28      1.16 o 
  -3   2  -2        2.36        4.57      1.16 o 
  -4   2  -2      205.92      245.20     10.60 o 
   4  -2   2      205.92      247.04     10.25 o 
   4  -2   2      205.92      248.87     11.54 o 
   4  -2   2      205.92      243.30     10.54 o 
   4  -2   2      205.92      254.35     11.57 o 
  -4   2  -2      205.92      263.64     10.77 o 
  -4   2  -2      205.92      242.65     11.06 o 
   4  -2   2      205.92      266.86     10.89 o 
   5  -2   2        1.58        5.24      1.96 o 
  -5   2  -2        1.58        1.42      1.25 o 
  -5   2  -2        1.58        0.19      1.00 o 
  -5   2  -2        1.58        1.61      1.48 o 
  -6   2  -2       11.31       28.50      3.22 o 
   6  -2   2       11.31       34.10      4.02 o 
  -6   2  -2       11.31       23.03      3.15 o 
  -7   2  -2       27.90       25.38      3.47 o 
   7  -2   2       27.90       36.61      4.76 o 
  -7   2  -2       27.90       30.50      3.96 o 
   7  -2   2       27.90       29.98      3.54 o 
   7  -2   2       27.90       23.19      3.35 o 
  -8   2  -2        1.44        2.38      2.25 o 
   8  -2   2        1.44        0.58      2.22 o 
   8  -2   2        1.44       -2.28      2.28 o 
  -8   2  -2        1.44        2.77      2.48 o 
   8  -2   2        1.44       -0.10      1.67 o 
  -9   2  -2        6.10        1.99      2.67 o 
  -9   2  -2        6.10        3.73      2.57 o 
   9  -2   2        6.10        9.68      3.02 o 
   9  -2   2        6.10        4.57      2.54 o 
 -10   2  -2        0.84        4.50      3.34 o 
 -10   2  -2        0.84       -0.32      2.03 o 
  10  -2   2        0.84        0.23      2.67 o 
  -9  -1   2        3.90       -0.23      2.67 o 
  -9  -1   2        3.90        2.83      2.32 o 
  -9  -1   2        3.90        4.89      1.96 o 
  -8  -1   2        1.37        4.37      2.61 o 
  -8  -1   2        1.37        0.71      1.61 o 
  -7  -1   2        0.54       -0.68      1.29 o 
   7   1  -2        0.54        1.83      1.54 o 
  -7  -1   2        0.54       -0.68      1.96 o 
  -6  -1   2       14.21       16.89      2.48 o 
  -6  -1   2       14.21       12.09      2.44 o 
  -6  -1   2       14.21       10.23      1.99 o 
   6   1  -2       14.21       10.68      2.09 o 
   6   1  -2       14.21       17.88      2.70 o 
  -5  -1   2        1.57        3.60      1.64 o 
   5   1  -2        1.57        2.15      1.16 o 
  -5  -1   2        1.57        1.61      1.58 o 
  -5  -1   2        1.57        2.44      1.29 o 
  -5  -1   2        1.57        4.89      2.19 o 
   5   1  -2        1.57        1.19      1.54 o 
  -5  -1   2        1.57        2.70      1.35 o 
  -3  -1   2      467.69      455.59     28.33 o 
   3   1  -2      467.69      411.87     16.30 o 
   3   1  -2      467.69      437.68     17.24 o 
  -3  -1   2      467.69      456.76     17.50 o 
  -3  -1   2      467.69      464.62     16.40 o 
   3   1  -2      467.69      455.47     16.46 o 
  -3  -1   2      467.69      427.20     16.27 o 
  -3  -1   2      467.69      429.62     17.14 o 
   3   1  -2      467.69      437.00     28.36 o 
  -2  -1   2      121.29      104.92      4.70 o 
   2   1  -2      121.29       98.60      4.67 o 
  -2  -1   2      121.29      102.79      4.41 o 
   2   1  -2      121.29      103.73      8.35 o 
  -2  -1   2      121.29       92.13      4.32 o 
  -2  -1   2      121.29      106.21      8.18 o 
   2   1  -2      121.29      106.88      4.48 o 
   2   1  -2      121.29      108.14      4.51 o 
  -2  -1   2      121.29      104.18      4.41 o 
  -1  -1   2       83.59       80.16      6.44 o 
   1   1  -2       83.59       76.33      6.44 o 
  -1  -1   2       83.59       81.29      3.54 o 
   1   1  -2       83.59       80.23      3.29 o 
   1   1  -2       83.59       79.42      3.35 o 
  -1  -1   2       83.59       77.04      3.32 o 
   1   1  -2       83.59       84.90      3.42 o 
  -1  -1   2       83.59       80.00      3.35 o 
   1   1  -2       83.59       79.10      3.51 o 
   1   1  -2       83.59       79.94      3.51 o 
   0   1  -2        3.43        1.54      0.51 o 
   0   1  -2        3.43        1.93      0.55 o 
   0   1  -2        3.43        0.87      0.45 o 
   0  -1   2        3.43        1.13      0.45 o 
   0  -1   2        3.43        1.35      1.13 o 
   0   1  -2        3.43        1.29      0.45 o 
   0   1  -2        3.43        1.74      0.51 o 
   0   1  -2        3.43        0.93      1.13 o 
   0  -1   2        3.43       -0.06      0.35 o 
   0  -1   2        3.43        1.74      0.48 o 
   0   1  -2        3.43        2.54      0.71 o 
   0  -1   2        3.43        1.87      0.55 o 
   1  -1   2     3396.41     3161.20    105.65 o 
  -1   1  -2     3396.41     3100.61    110.67 o 
   1  -1   2     3396.41     2984.26    105.58 o 
   1  -1   2     3396.41     3124.07    110.56 o 
  -1   1  -2     3396.41     3152.63    102.72 o 
  -1   1  -2     3396.41     3040.01    110.67 o 
   1  -1   2     3396.41     3020.76    102.82 o 
  -1   1  -2     3396.41     3071.84    105.51 o 
  -1   1  -2     3396.41     3172.43    105.68 o 
   1  -1   2     3396.41     2917.07    110.74 o 
  -2   1  -2      203.02      182.79      7.91 o 
   2  -1   2      203.02      203.36      7.75 o 
  -2   1  -2      203.02      206.26      8.23 o 
   2  -1   2      203.02      193.86      8.07 o 
  -2   1  -2      203.02      203.48      7.72 o 
  -2   1  -2      203.02      174.07      7.62 o 
   2  -1   2      203.02      185.66      7.72 o 
  -3   1  -2      119.73      167.86      7.22 o 
   5  -1   2       69.93       49.18      3.73 o 
  -5   1  -2       69.93       41.55      3.80 o 
   5  -1   2       69.93       52.07      4.22 o 
   5  -1   2       69.93       46.96      4.38 o 
  -5   1  -2       69.93       55.23      4.15 o 
  -5   1  -2       69.93       47.05      3.67 o 
   5  -1   2       69.93       47.41      3.54 o 
   6  -1   2        9.01       74.85      4.86 o 
   6  -1   2        9.01       80.45      5.98 o 
  -7   1  -2       53.89       73.04      5.86 o 
   7  -1   2       53.89       65.67      5.18 o 
   7  -1   2       53.89       62.74      4.70 o 
  -7   1  -2       53.89       68.24      8.65 o 
  -7   1  -2       53.89       69.75      5.50 o 
   7  -1   2       53.89       68.24      6.34 o 
  -7   1  -2       53.89       64.80      5.12 o 
   8  -1   2        0.70        4.54      2.22 o 
   8  -1   2        0.70        6.50      3.22 o 
   8  -1   2        0.70        3.92      2.54 o 
  -8   1  -2        0.70        5.21      2.48 o 
  -8   1  -2        0.70        1.16      2.44 o 
   9  -1   2       24.97       28.53      3.86 o 
  -9   1  -2       24.97       24.70      3.96 o 
   9  -1   2       24.97       28.31      4.28 o 
  -9   1  -2       24.97       29.05      4.57 o 
 -10   1  -2        0.35        2.61      3.15 o 
 -10   1  -2        0.35        2.19      2.32 o 
  -9   0   2        3.54        1.51      2.93 o 
  -9   0   2        3.54        2.61      1.74 o 
  -8   0   2        5.93        1.35      1.80 o 
  -8   0   2        5.93        3.47      2.64 o 
  -7   0   2       12.24       14.51      2.67 o 
  -7   0   2       12.24       13.03      3.09 o 
   7   0  -2       12.24       15.83      2.73 o 
   6   0  -2        1.17        1.77      1.48 o 
   6   0  -2        1.17       -1.06      1.58 o 
  -6   0   2        1.17        0.13      1.42 o 
  -6   0   2        1.17        1.06      1.61 o 
  -6   0   2        1.17        2.03      1.54 o 
  -5   0   2        0.75        0.03      1.09 o 
   5   0  -2        0.75       -0.16      1.32 o 
  -5   0   2        0.75        5.85      2.51 o 
  -5   0   2        0.75       -0.10      1.09 o 
  -5   0   2        0.75        0.58      1.13 o 
   5   0  -2        0.75       -0.77      0.77 o 
  -5   0   2        0.75       -0.45      1.32 o 
  -4   0   2        2.56        0.84      1.06 o 
  -4   0   2        2.56        2.35      1.19 o 
  -4   0   2        2.56        2.32      2.35 o 
  -4   0   2        2.56        1.67      1.19 o 
   4   0  -2        2.56       -0.26      1.22 o 
   4   0  -2        2.56        1.87      1.03 o 
  -4   0   2        2.56        1.70      1.32 o 
   3   0  -2      110.98       91.50      8.79 o 
   3   0  -2      110.98       88.38      4.86 o 
  -3   0   2      110.98       89.31      7.99 o 
   3   0  -2      110.98       93.14      4.57 o 
  -3   0   2      110.98       90.53      4.51 o 
  -3   0   2      110.98       95.91      5.06 o 
  -3   0   2      110.98       96.75      4.57 o 
   3   0  -2      110.98       86.93      4.44 o 
  -3   0   2      110.98       92.53      4.83 o 
   2   0  -2       96.89       87.27      4.41 o 
  -2   0   2       96.89       93.39      4.16 o 
   2   0  -2       96.89       87.40      4.16 o 
  -2   0   2       96.89       92.49      4.51 o 
   2   0  -2       96.89       88.14      8.05 o 
  -2   0   2       96.89       84.56      4.28 o 
   2   0  -2       96.89       93.68      4.19 o 
  -2   0   2       96.89       87.04      7.44 o 
  -2   0   2       96.89       95.55      4.16 o 
  -2   0   2       96.89       97.13      4.19 o 
  -1   0   2     1929.94     1900.24     63.59 o 
   1   0  -2     1929.94     1893.39     67.89 o 
   1   0  -2     1929.94     1861.78     64.70 o 
  -1   0   2     1929.94     1983.61     67.92 o 
  -1   0   2     1929.94     1828.86    109.71 o 
   1   0  -2     1929.94     1775.31    109.78 o 
  -1   0   2     1929.94     1843.87     67.82 o 
   1   0  -2     1929.94     1849.58     64.63 o 
   1   0  -2     1929.94     1912.73     63.52 o 
   1   0  -2     1929.94     1919.29     67.79 o 
  -1   0   2     1929.94     1929.77     64.70 o 
  -1   0   2     1929.94     1815.19     64.70 o 
   0   0   2      898.21      865.39     30.89 o 
   0   0  -2      898.21      909.76     32.38 o 
   0   0   2      898.21      870.42     32.38 o 
   0   0  -2      898.21      888.07     32.38 o 
   0   0  -2      898.21      892.47     52.48 o 
   0   0   2      898.21      890.85     30.86 o 
   0   0  -2      898.21      871.18     29.00 o 
   0   0  -2      898.21      892.44     30.92 o 
   0   0  -2      898.21      881.84     30.86 o 
   0   0   2      898.21      905.29     32.35 o 
   0   0   2      898.21      867.44     52.38 o 
   1   0   2       89.36       69.76      3.13 o 
   1   0   2       89.36       76.24      3.29 o 
  -1   0  -2       89.36       70.24      5.00 o 
  -1   0  -2       89.36       71.08      3.00 o 
   1   0   2       89.36       72.05      3.16 o 
  -1   0  -2       89.36       69.53      3.26 o 
   1   0   2       89.36       75.08      3.19 o 
   1   0   2       89.36       68.83      3.00 o 
  -1   0  -2       89.36       68.66      3.13 o 
   1   0   2       89.36       69.18      3.32 o 
  -1   0  -2       89.36       71.99      3.39 o 
  -1   0  -2       89.36       71.18      3.13 o 
  -2   0  -2      713.25      972.65     34.80 o 
   2   0   2      713.25     1086.22     37.77 o 
   3   0   2     5066.69     4803.80    175.76 o 
  -3   0  -2     5066.69     4793.58    167.40 o 
   3   0   2     5066.69     4760.68    162.71 o 
  -3   0  -2     5066.69     5074.70    167.51 o 
   3   0   2     5066.69     5048.33    167.58 o 
   3   0   2     5066.69     4932.98    167.47 o 
  -3   0  -2     5066.69     4979.45    175.79 o 
  -3   0  -2     5066.69     4692.25    175.45 o 
  -4   0  -2     1671.45     1891.17     78.82 o 
   4   0   2     1671.45     2175.88     79.41 o 
   4   0   2     1671.45     2029.22     75.35 o 
  -4   0  -2     1671.45     2183.16     75.48 o 
  -4   0  -2     1671.45     2399.63     79.64 o 
  -4   0  -2     1671.45     2132.82     75.38 o 
   4   0   2     1671.45     2289.22     75.64 o 
   4   0   2     1671.45     2228.23     73.05 o 
  -5   0  -2      752.07      920.95     38.41 o 
  -5   0  -2      752.07     1069.08     36.95 o 
  -5   0  -2      752.07     1002.63     60.47 o 
   5   0   2      752.07      905.63     36.69 o 
   5   0   2      752.07     1075.56     35.46 o 
  -5   0  -2      752.07     1024.26     36.92 o 
   5   0   2      752.07     1107.01     39.29 o 
   6   0   2       37.97       63.86      5.40 o 
  -6   0  -2       37.97       63.61      4.54 o 
   6   0   2       37.97       59.65      4.02 o 
   6   0   2       37.97       48.90      4.12 o 
  -6   0  -2       37.97       57.46      4.38 o 
  -6   0  -2       37.97       61.39      6.69 o 
  -6   0  -2       37.97       56.37      4.60 o 
   7   0   2       10.87        7.66      2.93 o 
   7   0   2       10.87       13.64      2.64 o 
  -7   0  -2       10.87       16.50      3.06 o 
  -7   0  -2       10.87       15.73      2.96 o 
  -7   0  -2       10.87       19.14      2.86 o 
  -7   0  -2       10.87       21.36      4.37 o 
  -8   0  -2       30.79       42.21      4.31 o 
   8   0   2       30.79       34.07      3.70 o 
  -8   0  -2       30.79       38.92      4.47 o 
   8   0   2       30.79       32.04      4.02 o 
  -9   0  -2        6.50        8.94      3.28 o 
   9   0   2        6.50        7.91      2.54 o 
   9   0   2        6.50        6.18      2.61 o 
  -9   0  -2        6.50        6.27      2.57 o 
 -10   0  -2        1.20        1.58      2.09 o 
 -10   0  -2        1.20       -2.80      2.83 o 
  -9   1   2        0.99        0.23      1.67 o 
  -9   1   2        0.99       -1.00      2.57 o 
  -8   1   2       15.57       15.92      3.60 o 
   8  -1  -2       15.57       10.26      2.89 o 
  -8   1   2       15.57       11.13      2.70 o 
  -7   1   2       57.47       51.06      4.57 o 
   7  -1  -2       57.47       53.09      4.73 o 
  -7   1   2       57.47       51.48      5.21 o 
  -6   1   2        2.42        3.28      1.58 o 
   6  -1  -2        2.42        0.35      1.45 o 
  -6   1   2        2.42        6.98      2.03 o 
   6  -1  -2        2.42        3.99      2.03 o 
  -6   1   2        2.42        0.19      1.64 o 
  -5   1   2       77.78       63.05      4.41 o 
   5  -1  -2       77.78       67.07      4.44 o 
  -5   1   2       77.78       73.51      7.92 o 
   5  -1  -2       77.78       62.34      4.96 o 
  -5   1   2       77.78       70.48      4.86 o 
  -5   1   2       77.78       78.43      4.76 o 
  -4   1   2        3.63        3.44      1.29 o 
  -4   1   2        3.63        2.61      1.25 o 
  -4   1   2        3.63        6.59      1.61 o 
  -4   1   2        3.63        6.82      3.15 o 
   4  -1  -2        3.63        2.73      1.16 o 
  -4   1   2        3.63        2.22      1.35 o 
   4  -1  -2        3.63        5.95      1.80 o 
  -3   1   2      252.75      266.26     18.74 o 
   3  -1  -2      252.75      284.56     11.10 o 
  -3   1   2      252.75      295.07     11.16 o 
   3  -1  -2      252.75      274.88     11.03 o 
   3  -1  -2      252.75      277.13     11.84 o 
  -3   1   2      252.75      287.43     11.87 o 
  -3   1   2      252.75      265.84     10.97 o 
  -3   1   2      252.75      260.33     11.45 o 
  -2   1   2       38.99       31.06      2.06 o 
  -2   1   2       38.99       30.70      2.41 o 
   2  -1  -2       38.99       29.93      2.12 o 
   2  -1  -2       38.99       33.92      2.19 o 
  -2   1   2       38.99       29.00      2.09 o 
  -2   1   2       38.99       27.61      2.06 o 
   2  -1  -2       38.99       31.83      2.19 o 
  -2   1   2       38.99       29.25      2.25 o 
   2  -1  -2       38.99       29.16      2.29 o 
   1  -1  -2     1954.60     1685.91     58.26 o 
   1  -1  -2     1954.60     1777.39     61.08 o 
   1  -1  -2     1954.60     1716.18     58.22 o 
  -1   1   2     1954.60     1665.18     61.05 o 
   1  -1  -2     1954.60     1553.87     98.67 o 
  -1   1   2     1954.60     1658.12     58.22 o 
   1  -1  -2     1954.60     1693.94     57.15 o 
  -1   1   2     1954.60     1665.78     57.18 o 
   1  -1  -2     1954.60     1676.57     61.15 o 
  -1   1   2     1954.60     1682.48     58.19 o 
  -1   1   2     1954.60     1740.67     61.15 o 
   0   1   2     3423.24     3236.96    120.79 o 
   0  -1  -2     3423.24     3268.63    111.47 o 
   0  -1  -2     3423.24     3723.44    196.01 o 
   0   1   2     3423.24     3390.67    120.72 o 
   0  -1  -2     3423.24     3184.59    115.10 o 
   0   1   2     3423.24     3706.58    195.58 o 
   0  -1  -2     3423.24     3394.83    120.72 o 
   0   1   2     3423.24     3255.00    115.28 o 
   0   1   2     3423.24     3250.16    115.13 o 
   0  -1  -2     3423.24     3302.18    115.31 o 
   0  -1  -2     3423.24     3222.45    120.83 o 
  -1  -1  -2      625.35      888.63     30.67 o 
   1   1   2      625.35      881.36     30.70 o 
  -1  -1  -2      625.35      891.49     30.74 o 
   1   1   2      625.35      918.42     30.74 o 
   1   1   2      625.35      819.36     32.02 o 
  -1  -1  -2      625.35      930.05     32.24 o 
  -1  -1  -2      625.35      853.37     52.20 o 
   1   1   2      625.35      892.57     32.21 o 
   1   1   2      625.35      883.29     52.23 o 
  -1  -1  -2      625.35      791.38     32.05 o 
  -1  -1  -2      625.35      885.55     30.70 o 
  -2  -1  -2    14011.82    13957.52    492.16 o 
   2   1   2    14011.82    14038.43    478.33 o 
   2   1   2    14011.82    13851.35    510.93 o 
  -2  -1  -2    14011.82    14623.58    477.81 o 
   2   1   2    14011.82    14733.88    513.16 o 
   2   1   2    14011.82    14512.79    490.58 o 
  -2  -1  -2    14011.82    13903.77    512.14 o 
  -2  -1  -2    14011.82    14661.04    490.66 o 
   2   1   2    14011.82    14571.09    491.87 o 
  -2  -1  -2    14011.82    13937.25    514.70 o 
  -3  -1  -2      151.43      188.87      8.99 o 
  -3  -1  -2      151.43      237.80      9.51 o 
  -3  -1  -2      151.43      212.85      8.67 o 
   3   1   2      151.43      221.65      7.99 o 
  -3  -1  -2      151.43      247.22      9.61 o 
   3   1   2      151.43      210.89      8.77 o 
  -3  -1  -2      151.43      205.18     13.31 o 
   3   1   2      151.43      216.33      9.35 o 
  -3  -1  -2      151.43      215.05      8.74 o 
  -4  -1  -2     3107.18     2946.49    104.06 o 
  -4  -1  -2     3107.18     3196.79    109.72 o 
   4   1   2     3107.18     3134.10    104.29 o 
  -4  -1  -2     3107.18     3021.92    104.13 o 
   4   1   2     3107.18     3084.57    104.26 o 
  -4  -1  -2     3107.18     2921.39    109.08 o 
   4   1   2     3107.18     2988.07    109.38 o 
   4   1   2     3107.18     2967.66    100.80 o 
  -4  -1  -2     3107.18     2872.53    175.20 o 
  -5  -1  -2     1411.33     1479.76     52.49 o 
   5   1   2     1411.33     1352.08     52.06 o 
  -5  -1  -2     1411.33     1344.29     49.36 o 
  -5  -1  -2     1411.33     1342.30     81.68 o 
  -5  -1  -2     1411.33     1431.83     49.59 o 
   5   1   2     1411.33     1361.13     47.41 o 
  -5  -1  -2     1411.33     1404.60     51.93 o 
   5   1   2     1411.33     1414.96     49.59 o 
   6   1   2        9.35       -1.67      1.67 o 
   6   1   2        9.35        8.01      2.03 o 
  -7  -1  -2       15.20       14.38      3.44 o 
   7   1   2       15.20       17.60      3.22 o 
  -7  -1  -2       15.20        6.43      2.51 o 
   7   1   2       15.20       10.87      2.16 o 
  -7  -1  -2       15.20       16.95      2.61 o 
  -7  -1  -2       15.20       15.15      2.67 o 
   7   1   2       15.20       11.61      2.54 o 
  -8  -1  -2        0.05        1.25      1.77 o 
   8   1   2        0.05        3.18      1.80 o 
   8   1   2        0.05       -1.67      1.67 o 
  -8  -1  -2        0.05       -0.45      2.06 o 
  -9  -1  -2        9.28        8.72      3.28 o 
  -9  -1  -2        9.28       11.97      2.93 o 
 -10  -1  -2        0.88       -0.96      1.54 o 
 -10  -1  -2        0.88        1.67      2.99 o 
  -9   2   2        2.79        2.86      3.09 o 
   9  -2  -2        2.79        7.49      3.12 o 
  -9   2   2        2.79        1.45      2.03 o 
  -8   2   2        2.55        3.47      2.28 o 
   8  -2  -2        2.55        0.06      2.12 o 
  -8   2   2        2.55       -0.35      2.09 o 
   7  -2  -2      141.69      140.32      8.56 o 
  -7   2   2      141.69      154.71      9.17 o 
   7  -2  -2      141.69      153.36      9.63 o 
  -7   2   2      141.69      143.70      8.27 o 
  -6   2   2       86.27       86.15      5.66 o 
   6  -2  -2       86.27       87.02      5.83 o 
   6  -2  -2       86.27       85.35      6.37 o 
  -6   2   2       86.27       91.01      5.79 o 
  -6   2   2       86.27       87.05      6.24 o 
  -5   2   2       41.57       51.16      4.02 o 
  -5   2   2       41.57       56.95      4.12 o 
   5  -2  -2       41.57       49.45      4.67 o 
   5  -2  -2       41.57       53.67      4.09 o 
  -5   2   2       41.57       57.82      4.50 o 
  -3   2   2      109.17      152.04      6.89 o 
  -3   2   2      109.17      174.55      7.63 o 
   3  -2  -2      109.17      138.16      6.86 o 
   3  -2  -2      109.17      167.21      7.09 o 
  -3   2   2      109.17      152.49      6.96 o 
  -3   2   2      109.17      155.10     12.40 o 
  -3   2   2      109.17      128.50      6.92 o 
  -2   2   2       99.48      380.36     14.04 o 
   2  -2  -2       99.48      336.62     14.56 o 
  -2   2   2       99.48      400.97     13.95 o 
  -1   2   2      589.05      709.81     22.36 o 
  -1   2   2      589.05      681.95     22.00 o 
   1  -2  -2      589.05      662.78     22.30 o 
   1  -2  -2      589.05      547.64     21.71 o 
   1  -2  -2      589.05      614.34     22.23 o 
  -1   2   2      589.05      642.53     23.27 o 
   1  -2  -2      589.05      589.44     23.37 o 
   1  -2  -2      589.05      583.22     23.24 o 
  -1   2   2      589.05      566.88     22.13 o 
   0   2   2       50.78       53.75      2.48 o 
   0  -2  -2       50.78       50.60      2.48 o 
   0   2   2       50.78       52.88      2.64 o 
   0   2   2       50.78       50.08      2.58 o 
   0  -2  -2       50.78       49.66      2.58 o 
   0   2   2       50.78       49.34      2.06 o 
   0  -2  -2       50.78       53.04      2.13 o 
   0  -2  -2       50.78       50.82      2.67 o 
   0  -2  -2       50.78       52.08      2.48 o 
   0   2   2       50.78       45.31      2.45 o 
  -1  -2  -2     9431.76     8799.34    321.27 o 
  -1  -2  -2     9431.76     8862.86    307.69 o 
  -1  -2  -2     9431.76     8802.70    322.75 o 
   1   2   2     9431.76     8815.38    323.10 o 
  -1  -2  -2     9431.76     9198.99    308.82 o 
  -1  -2  -2     9431.76     8923.30    307.03 o 
   1   2   2     9431.76     9100.12    321.38 o 
   1   2   2     9431.76     8958.41    307.49 o 
   1   2   2     9431.76     9036.56    307.26 o 
  -2  -2  -2      640.09      613.23     22.04 o 
   2   2   2      640.09      619.28     22.07 o 
   2   2   2      640.09      644.90     23.05 o 
   2   2   2      640.09      618.44     23.18 o 
  -2  -2  -2      640.09      611.70     23.11 o 
   2   2   2      640.09      615.25     22.10 o 
  -2  -2  -2      640.09      613.95     23.24 o 
  -2  -2  -2      640.09      626.74     22.07 o 
   3   2   2      124.29      119.86      5.61 o 
   3   2   2      124.29      116.93      4.35 o 
   3   2   2      124.29      114.90      5.22 o 
   3   2   2      124.29      109.03      5.16 o 
  -3  -2  -2      124.29      120.70      5.22 o 
  -3  -2  -2      124.29      113.28      5.41 o 
  -3  -2  -2      124.29      118.92      5.12 o 
  -3  -2  -2      124.29      119.25      5.70 o 
   4   2   2       29.62       35.49      2.70 o 
   4   2   2       29.62       34.59      2.09 o 
  -4  -2  -2       29.62       38.93      3.31 o 
  -4  -2  -2       29.62       45.98      2.80 o 
   4   2   2       29.62       34.75      2.80 o 
   4   2   2       29.62       28.80      2.86 o 
  -5  -2  -2       82.64       74.58      5.09 o 
   5   2   2       82.64       70.78      3.57 o 
  -5  -2  -2       82.64       73.10      4.63 o 
  -5  -2  -2       82.64       75.99      4.47 o 
  -5  -2  -2       82.64       69.11      4.18 o 
   5   2   2       82.64       77.76      4.99 o 
   5   2   2       82.64       73.29      4.44 o 
  -5  -2  -2       82.64       66.66      5.70 o 
   6   2   2        0.58       -1.00      1.13 o 
   6   2   2        0.58        4.25      1.93 o 
  -6  -2  -2        0.58        1.25      1.38 o 
  -6  -2  -2        0.58        1.00      1.35 o 
  -6  -2  -2        0.58        1.99      1.83 o 
   6   2   2        0.58        1.54      1.54 o 
  -6  -2  -2        0.58        0.77      1.19 o 
  -6  -2  -2        0.58       -1.74      1.74 o 
   7   2   2       42.13       38.57      3.19 o 
  -7  -2  -2       42.13       41.34      3.70 o 
   7   2   2       42.13       41.79      4.21 o 
   7   2   2       42.13       45.59      3.96 o 
  -7  -2  -2       42.13       44.33      4.31 o 
  -7  -2  -2       42.13       50.70      4.25 o 
  -7  -2  -2       42.13       43.82      5.08 o 
   8   2   2        1.92       -1.58      1.58 o 
   8   2   2        1.92       -0.48      1.64 o 
  -8  -2  -2        1.92       -0.87      1.93 o 
  -8  -2  -2        1.92        2.96      1.83 o 
  -9  -2  -2        0.01        1.61      2.44 o 
  -9  -2  -2        0.01       -0.19      1.58 o 
 -10  -2  -2        1.27        2.99      1.90 o 
 -10  -2  -2        1.27       -0.80      2.80 o 
  -9   3   2        0.61        2.48      3.06 o 
   9  -3  -2        0.61        0.64      2.80 o 
  -9   3   2        0.61        1.58      2.12 o 
   8  -3  -2        0.49        2.57      1.99 o 
  -8   3   2        0.49        2.15      2.06 o 
  -8   3   2        0.49        0.84      2.57 o 
   7  -3  -2       10.19        6.69      2.61 o 
   7  -3  -2       10.19        6.50      3.12 o 
  -7   3   2       10.19       12.64      3.31 o 
  -7   3   2       10.19       12.51      2.77 o 
  -6   3   2      118.53      119.16      7.56 o 
   6  -3  -2      118.53      110.34      7.66 o 
  -6   3   2      118.53      127.63      7.31 o 
   6  -3  -2      118.53      103.81      6.89 o 
  -5   3   2       73.84      153.09      7.53 o 
  -5   3   2       73.84      118.07      7.34 o 
  -5   3   2       73.84      140.60      7.37 o 
   5  -3  -2       73.84      116.05      6.95 o 
   5  -3  -2       73.84      140.38      7.98 o 
   4  -3  -2       71.50      219.56      9.98 o 
   4  -3  -2       71.50      223.94     10.78 o 
  -3   3   2       71.35       74.03      4.64 o 
   3  -3  -2       71.35       80.28      4.51 o 
  -3   3   2       71.35       78.22      4.44 o 
   3  -3  -2       71.35       81.24      5.09 o 
   3  -3  -2       71.35       89.07      4.70 o 
  -2   3   2       13.08        7.46      1.35 o 
   2  -3  -2       13.08        6.76      1.25 o 
  -2   3   2       13.08        6.85      1.22 o 
   2  -3  -2       13.08        8.14      1.61 o 
   2  -3  -2       13.08        6.66      1.29 o 
  -2   3   2       13.08        3.73      1.06 o 
  -2   3   2       13.08        6.43      1.35 o 
   2  -3  -2       13.08        7.14      1.25 o 
   1  -3  -2      179.24      169.57      7.00 o 
  -1   3   2      179.24      160.96      6.58 o 
  -1   3   2      179.24      164.64      6.71 o 
  -1   3   2      179.24      160.38      6.90 o 
  -1   3   2      179.24      160.83      6.65 o 
  -1   3   2      179.24      165.06      7.07 o 
   1  -3  -2      179.24      161.96      6.65 o 
   1  -3  -2      179.24      158.83      7.10 o 
   1  -3  -2      179.24      150.15      6.58 o 
   0   3   2       99.54       93.65      4.16 o 
   0  -3  -2       99.54       93.30      3.84 o 
   0   3   2       99.54       97.81      4.22 o 
   0  -3  -2       99.54       97.30      4.19 o 
   0  -3  -2       99.54       97.39      4.45 o 
   0  -3  -2       99.54       96.55      4.38 o 
   0  -3  -2       99.54       99.33      4.19 o 
   0   3   2       99.54       96.04      3.84 o 
   0  -3  -2       99.54      102.03      4.19 o 
   0   3   2       99.54       93.49      4.29 o 
   0   3   2       99.54       98.42      4.42 o 
   1   3   2       27.46       37.97      2.06 o 
  -1  -3  -2       27.46       37.43      2.12 o 
   1   3   2       27.46       36.59      2.00 o 
   1   3   2       27.46       36.62      2.00 o 
  -1  -3  -2       27.46       38.01      1.96 o 
   1   3   2       27.46       38.26      2.03 o 
   1   3   2       27.46       35.62      2.03 o 
   2   3   2       17.18       12.51      1.19 o 
   2   3   2       17.18       12.58      1.22 o 
   2   3   2       17.18       12.51      1.22 o 
  -2  -3  -2       17.18       11.84      1.09 o 
   2   3   2       17.18       14.80      1.25 o 
  -2  -3  -2       17.18        9.59      1.13 o 
  -3  -3  -2      231.65      221.27      8.87 o 
  -3  -3  -2      231.65      231.37      9.48 o 
   3   3   2      231.65      243.98      9.13 o 
   3   3   2      231.65      240.82      9.16 o 
   3   3   2      231.65      229.69      9.45 o 
   3   3   2      231.65      227.98     14.39 o 
   4   3   2       20.02       24.61      2.16 o 
  -4  -3  -2       20.02       23.13      2.25 o 
   4   3   2       20.02       22.87      2.12 o 
  -4  -3  -2       20.02       25.22      2.51 o 
   4   3   2       20.02       23.32      1.29 o 
   4   3   2       20.02       26.96      2.51 o 
  -4  -3  -2       20.02       23.07      2.03 o 
   4   3   2       20.02       24.55      3.22 o 
  -4  -3  -2       20.02       23.32      2.41 o 
  -4  -3  -2       20.02       23.36      2.06 o 
  -5  -3  -2        1.39        2.70      1.13 o 
   5   3   2        1.39        3.35      1.45 o 
  -5  -3  -2        1.39        1.45      1.51 o 
   5   3   2        1.39        2.09      1.22 o 
  -5  -3  -2        1.39        3.06      1.29 o 
  -5  -3  -2        1.39        1.35      1.38 o 
   5   3   2        1.39        2.61      0.80 o 
  -6  -3  -2      227.69      207.32     10.31 o 
  -6  -3  -2      227.69      238.22      9.92 o 
   6   3   2      227.69      229.13     10.12 o 
   6   3   2      227.69      207.35     10.34 o 
   6   3   2      227.69      218.70      8.47 o 
  -6  -3  -2      227.69      232.81     11.05 o 
  -6  -3  -2      227.69      214.93      9.54 o 
   7   3   2       92.92       93.62      5.83 o 
   7   3   2       92.92       88.63      4.54 o 
  -7  -3  -2       92.92       83.80      5.21 o 
  -7  -3  -2       92.92       95.52      6.18 o 
  -8  -3  -2        0.72        0.00      2.12 o 
  -8  -3  -2        0.72        2.41      1.64 o 
  -9  -3  -2        0.56        0.96      1.64 o 
  -9  -3  -2        0.56       -0.58      2.44 o 
 -10  -3  -2        0.03       -0.06      2.57 o 
 -10  -3  -2        0.03        1.87      1.54 o 
  -9   4   2        0.09        2.38      2.44 o 
   9  -4  -2        0.09       -2.28      2.28 o 
   9  -4  -2        0.09       -0.35      2.25 o 
  -9   4   2        0.09        1.32      3.12 o 
   8  -4  -2        0.12        0.29      1.87 o 
  -8   4   2        0.12        1.64      2.19 o 
   8  -4  -2        0.12        0.74      2.35 o 
  -8   4   2        0.12        0.90      2.57 o 
  -7   4   2       67.60       71.11      6.31 o 
  -7   4   2       67.60       86.14      6.34 o 
   7  -4  -2       67.60      101.87      7.95 o 
   7  -4  -2       67.60       74.49      6.21 o 
   6  -4  -2       53.19       61.36      5.95 o 
  -6   4   2       53.19       55.50      4.83 o 
  -6   4   2       53.19       46.17      4.86 o 
   6  -4  -2       53.19       47.75      4.44 o 
  -5   4   2       89.42       87.22      5.60 o 
   5  -4  -2       89.42       87.70      6.34 o 
   5  -4  -2       89.42       76.08      5.25 o 
  -5   4   2       89.42       77.73      5.54 o 
   4  -4  -2       91.70      130.56      6.70 o 
   4  -4  -2       91.70      117.07      6.47 o 
  -4   4   2       91.70      126.79      6.53 o 
  -4   4   2       91.70      115.20      6.37 o 
  -4   4   2       91.70      119.13      6.41 o 
   4  -4  -2       91.70      113.18      7.11 o 
  -4   4   2       91.70      116.78      6.73 o 
   3  -4  -2       45.95       38.49      3.67 o 
  -3   4   2       45.95       42.70      3.22 o 
   3  -4  -2       45.95       45.76      3.38 o 
  -3   4   2       45.95       35.46      3.28 o 
  -3   4   2       45.95       51.03      3.41 o 
   3  -4  -2       45.95       41.70      3.31 o 
  -3   4   2       45.95       39.06      3.19 o 
   2  -4  -2      491.18      490.22     18.73 o 
  -2   4   2      491.18      477.47     19.41 o 
  -2   4   2      491.18      488.96     18.41 o 
   2  -4  -2      491.18      486.60     19.90 o 
  -2   4   2      491.18      523.77     18.80 o 
   2  -4  -2      491.18      506.27     18.73 o 
  -2   4   2      491.18      496.24     18.73 o 
   2  -4  -2      491.18      527.07     19.70 o 
  -1   4   2      851.22      797.03     28.52 o 
   1  -4  -2      851.22      845.11     30.47 o 
  -1   4   2      851.22      798.98     30.28 o 
   1  -4  -2      851.22      835.67     26.57 o 
  -1   4   2      851.22      783.61     28.97 o 
   1  -4  -2      851.22      817.67     29.07 o 
   1  -4  -2      851.22      782.25     30.54 o 
   1  -4  -2      851.22      801.49     28.94 o 
  -1   4   2      851.22      858.62     29.10 o 
   0   4   2        3.99        2.22      0.74 o 
   0   4   2        3.99        1.58      0.71 o 
   0  -4  -2        3.99        1.25      0.71 o 
   0  -4  -2        3.99        3.09      0.80 o 
   0   4   2        3.99        2.54      0.74 o 
   0  -4  -2        3.99        2.09      0.80 o 
   0  -4  -2        3.99        2.28      0.74 o 
   0  -4  -2        3.99        2.86      0.77 o 
   0   4   2        3.99        2.54      0.74 o 
   0  -4  -2        3.99        1.67      0.68 o 
   1   4   2      296.24      252.58      8.89 o 
  -1  -4  -2      296.24      242.28      9.66 o 
   1   4   2      296.24      252.13      9.21 o 
  -1  -4  -2      296.24      241.73      9.11 o 
   1   4   2      296.24      240.92      9.44 o 
   1   4   2      296.24      242.50      9.21 o 
   2   4   2      176.34      196.83      7.64 o 
   2   4   2      176.34      198.93      7.77 o 
  -2  -4  -2      176.34      204.54      7.09 o 
  -2  -4  -2      176.34      198.57      8.03 o 
  -2  -4  -2      176.34      201.90      8.09 o 
  -2  -4  -2      176.34      201.35      7.45 o 
  -2  -4  -2      176.34      189.22      7.38 o 
   2   4   2      176.34      193.64      7.64 o 
   3   4   2        1.35        0.23      0.64 o 
   3   4   2        1.35        0.87      0.71 o 
  -3  -4  -2        1.35        1.67      0.68 o 
   3   4   2        1.35        0.19      1.16 o 
  -3  -4  -2        1.35        1.64      0.87 o 
  -3  -4  -2        1.35        1.29      0.64 o 
  -3  -4  -2        1.35        1.90      0.84 o 
   3   4   2        1.35       -0.16      0.64 o 
   4   4   2       28.82       17.28      2.67 o 
  -4  -4  -2       28.82       18.66      1.71 o 
   4   4   2       28.82       19.08      1.93 o 
   4   4   2       28.82       21.36      2.06 o 
  -4  -4  -2       28.82       22.39      2.19 o 
  -4  -4  -2       28.82       20.01      1.80 o 
   4   4   2       28.82       17.69      1.87 o 
  -5  -4  -2        0.00       -0.35      1.25 o 
   5   4   2        0.00        0.10      0.93 o 
  -5  -4  -2        0.00       -0.29      0.80 o 
   5   4   2        0.00        1.45      1.16 o 
   5   4   2        0.00       -0.90      2.48 o 
  -5  -4  -2        0.00        0.80      0.74 o 
  -5  -4  -2        0.00       -0.61      1.13 o 
  -6  -4  -2        8.74       12.67      2.57 o 
   6   4   2        8.74       10.58      1.16 o 
   6   4   2        8.74       15.54      2.25 o 
  -6  -4  -2        8.74       10.39      2.25 o 
  -6  -4  -2        8.74       10.94      1.74 o 
   6   4   2        8.74       13.38      2.09 o 
  -7  -4  -2        5.95        5.95      1.61 o 
   7   4   2        5.95        5.50      1.90 o 
  -7  -4  -2        5.95        6.14      2.35 o 
  -8  -4  -2        0.55       -0.23      1.29 o 
  -8  -4  -2        0.55        6.43      2.61 o 
  -9  -4  -2        0.14        1.03      2.73 o 
  -9  -4  -2        0.14       -0.61      1.42 o 
 -10  -4  -2        0.34       -2.19      2.41 o 
 -10  -4  -2        0.34        2.12      1.54 o 
   9  -5  -2        3.25        3.80      2.83 o 
   9  -5  -2        3.25        5.53      3.15 o 
  -9   5   2        3.25        3.38      2.38 o 
  -9   5   2        3.25        5.21      3.63 o 
   8  -5  -2        2.52        3.41      3.76 o 
  -8   5   2        2.52        0.45      2.51 o 
   8  -5  -2        2.52        2.99      2.38 o 
   8  -5  -2        2.52        0.71      2.51 o 
  -8   5   2        2.52        4.18      2.61 o 
   7  -5  -2       21.96       23.19      3.86 o 
  -7   5   2       21.96       20.33      3.73 o 
   7  -5  -2       21.96       21.04      4.54 o 
   7  -5  -2       21.96       24.16      3.70 o 
  -7   5   2       21.96       22.68      3.80 o 
  -6   5   2       21.68       27.44      3.60 o 
  -6   5   2       21.68       24.77      3.57 o 
   6  -5  -2       21.68       25.38      3.54 o 
   6  -5  -2       21.68       28.37      4.73 o 
  -6   5   2       21.68       23.45      3.60 o 
   5  -5  -2        0.16        2.99      1.67 o 
   5  -5  -2        0.16        2.93      2.28 o 
  -5   5   2        0.16        1.90      1.64 o 
  -5   5   2        0.16       -1.13      1.13 o 
  -5   5   2        0.16        0.19      1.83 o 
   4  -5  -2        5.42       12.32      2.73 o 
   4  -5  -2        5.42       10.00      2.06 o 
  -4   5   2        5.42       10.36      2.12 o 
  -4   5   2        5.42       11.48      2.28 o 
   4  -5  -2        5.42       14.25      2.28 o 
  -4   5   2        5.42        7.66      1.99 o 
   3  -5  -2       77.33       82.04      4.83 o 
  -3   5   2       77.33       80.85      5.05 o 
  -3   5   2       77.33       79.50      4.83 o 
  -3   5   2       77.33       79.89      4.83 o 
   3  -5  -2       77.33       81.05      5.54 o 
   3  -5  -2       77.33       94.43      5.09 o 
  -2   5   2      352.83      338.22     14.33 o 
  -2   5   2      352.83      362.05     13.92 o 
   2  -5  -2      352.83      341.65     14.88 o 
   2  -5  -2      352.83      369.54     14.01 o 
   2  -5  -2      352.83      337.42     13.85 o 
   2  -5  -2      352.83      380.81     14.72 o 
  -2   5   2      352.83      343.29     13.88 o 
  -2   5   2      352.83      354.46     13.75 o 
  -1   5   2      241.70      268.71     10.42 o 
   1  -5  -2      241.70      278.42     11.10 o 
  -1   5   2      241.70      277.19     10.61 o 
   1  -5  -2      241.70      268.16     10.48 o 
   1  -5  -2      241.70      256.71     10.45 o 
   1  -5  -2      241.70      260.29      9.90 o 
  -1   5   2      241.70      266.00     10.87 o 
   1  -5  -2      241.70      254.39     11.23 o 
  -1   5   2      241.70      256.90     10.48 o 
   0  -5  -2       75.23       82.51      4.28 o 
   0   5   2       75.23       84.29      3.99 o 
   0  -5  -2       75.23       82.16      3.93 o 
   0   5   2       75.23       83.22      3.93 o 
   0  -5  -2       75.23       80.97      3.86 o 
   0   5   2       75.23       85.48      3.96 o 
   0   5   2       75.23       83.06      3.99 o 
   0  -5  -2       75.23       80.78      4.02 o 
  -1  -5  -2       46.89       53.10      2.83 o 
  -1  -5  -2       46.89       51.81      2.51 o 
   1   5   2       46.89       52.10      2.54 o 
   1   5   2       46.89       51.46      2.70 o 
  -1  -5  -2       46.89       51.01      2.45 o 
  -1  -5  -2       46.89       47.53      2.67 o 
   1   5   2       46.89       52.39      2.70 o 
   1   5   2       46.89       51.49      2.99 o 
  -1  -5  -2       46.89       54.52      2.74 o 
  -1  -5  -2       46.89       51.49      2.86 o 
  -2  -5  -2      111.24      137.36      6.05 o 
   2   5   2      111.24      144.05      5.57 o 
   2   5   2      111.24      139.42      5.76 o 
  -2  -5  -2      111.24      146.79      5.41 o 
  -2  -5  -2      111.24      150.17      6.18 o 
  -2  -5  -2      111.24      146.15      5.51 o 
   2   5   2      111.24      140.61      5.76 o 
  -2  -5  -2      111.24      135.42      5.35 o 
  -3  -5  -2      425.25      462.32     16.15 o 
  -3  -5  -2      425.25      458.31     17.54 o 
   3   5   2      425.25      458.64     16.83 o 
   3   5   2      425.25      459.31     16.64 o 
  -3  -5  -2      425.25      447.36     17.38 o 
   3   5   2      425.25      462.09     16.64 o 
  -3  -5  -2      425.25      434.34     16.09 o 
   4   5   2       62.37       54.42      3.25 o 
   4   5   2       62.37       52.62      5.12 o 
   4   5   2       62.37       56.41      2.96 o 
  -4  -5  -2       62.37       53.68      3.38 o 
  -4  -5  -2       62.37       51.72      2.64 o 
  -4  -5  -2       62.37       58.38      2.80 o 
  -4  -5  -2       62.37       56.09      3.67 o 
   5   5   2        7.41        5.47      1.42 o 
   5   5   2        7.41        5.85      1.35 o 
  -5  -5  -2        7.41        6.21      1.19 o 
  -5  -5  -2        7.41        1.64      1.42 o 
   5   5   2        7.41        5.11      2.44 o 
  -5  -5  -2        7.41        4.79      1.48 o 
  -5  -5  -2        7.41        6.59      1.19 o 
  -6  -5  -2        1.95        2.22      1.03 o 
   6   5   2        1.95        5.92      1.61 o 
  -6  -5  -2        1.95        1.38      1.06 o 
  -6  -5  -2        1.95        2.96      1.64 o 
  -6  -5  -2        1.95        0.74      0.96 o 
   6   5   2        1.95       -2.80      3.51 o 
  -7  -5  -2        9.87       13.19      2.64 o 
  -7  -5  -2        9.87       11.35      1.77 o 
  -8  -5  -2       11.81        9.81      1.90 o 
  -8  -5  -2       11.81       11.68      2.93 o 
  -9  -5  -2        0.38        2.41      2.61 o 
  -9  -5  -2        0.38        2.93      1.70 o 
  -8   6   2        0.04       -2.32      2.32 o 
   8  -6  -2        0.04        4.70      2.96 o 
   8  -6  -2        0.04        0.03      1.99 o 
   8  -6  -2        0.04        0.06      3.63 o 
  -8   6   2        0.04       -1.22      1.83 o 
  -7   6   2        9.34       14.41      3.44 o 
   7  -6  -2        9.34       12.77      3.35 o 
   7  -6  -2        9.34        7.82      2.77 o 
   7  -6  -2        9.34       15.41      4.34 o 
  -7   6   2        9.34        7.88      3.02 o 
   6  -6  -2        0.00        3.83      3.06 o 
  -6   6   2        0.00       -0.74      1.74 o 
   6  -6  -2        0.00       -1.29      1.74 o 
   6  -6  -2        0.00        0.48      2.09 o 
  -6   6   2        0.00        1.64      1.96 o 
  -5   6   2       24.58       25.41      3.31 o 
  -5   6   2       24.58       22.42      3.18 o 
   5  -6  -2       24.58       26.54      4.09 o 
   5  -6  -2       24.58       27.57      3.38 o 
  -5   6   2       24.58       23.32      3.35 o 
   4  -6  -2        0.52        1.13      1.29 o 
   4  -6  -2        0.52        3.51      2.03 o 
  -4   6   2        0.52        3.34      1.77 o 
   4  -6  -2        0.52        3.96      1.61 o 
  -4   6   2        0.52        2.96      1.80 o 
  -4   6   2        0.52        2.73      1.54 o 
  -3   6   2       12.01       12.45      2.03 o 
  -3   6   2       12.01       12.80      2.12 o 
   3  -6  -2       12.01       10.52      2.54 o 
   3  -6  -2       12.01       10.26      1.99 o 
   3  -6  -2       12.01       12.06      1.96 o 
  -3   6   2       12.01       10.39      2.06 o 
   2  -6  -2       12.97        7.78      2.06 o 
  -2   6   2       12.97       12.03      1.90 o 
   2  -6  -2       12.97       12.13      1.93 o 
   2  -6  -2       12.97       13.64      1.90 o 
   2  -6  -2       12.97       10.65      1.80 o 
   2  -6  -2       12.97       12.71      1.90 o 
  -2   6   2       12.97       11.87      1.83 o 
  -2   6   2       12.97       14.73      2.03 o 
  -1   6   2       72.56       61.61      3.70 o 
  -1   6   2       72.56       64.47      3.70 o 
   1  -6  -2       72.56       62.99      4.12 o 
   1  -6  -2       72.56       68.30      3.83 o 
   1  -6  -2       72.56       63.09      3.96 o 
   1  -6  -2       72.56       63.96      3.64 o 
  -1   6   2       72.56       67.47      3.73 o 
   1  -6  -2       72.56       64.02      3.61 o 
  -1   6   2       72.56       68.75      3.77 o 
   1  -6  -2       72.56       60.61      3.89 o 
   0  -6  -2       36.41       32.72      2.48 o 
   0   6   2       36.41       34.40      2.22 o 
   0  -6  -2       36.41       29.63      2.09 o 
   0  -6  -2       36.41       30.41      2.22 o 
   0  -6  -2       36.41       29.86      2.45 o 
   0   6   2       36.41       29.41      2.12 o 
   0   6   2       36.41       30.73      2.19 o 
   0  -6  -2       36.41       32.34      2.57 o 
  -1  -6  -2        8.29        7.72      1.16 o 
  -1  -6  -2        8.29        8.17      1.32 o 
  -1  -6  -2        8.29        9.23      0.96 o 
  -1  -6  -2        8.29        6.92      1.22 o 
  -1  -6  -2        8.29        8.30      0.90 o 
  -1  -6  -2        8.29        9.42      1.19 o 
   1   6   2        8.29        9.33      0.93 o 
   1   6   2        8.29        9.78      1.19 o 
   1   6   2        8.29        8.14      1.13 o 
   2   6   2        0.17        0.58      0.64 o 
  -2  -6  -2        0.17       -0.71      0.71 o 
  -2  -6  -2        0.17       -0.32      0.68 o 
   2   6   2        0.17        0.19      0.64 o 
  -2  -6  -2        0.17        0.45      0.77 o 
  -3  -6  -2       13.59       22.48      2.03 o 
   3   6   2       13.59       25.32      1.93 o 
   3   6   2       13.59       24.19      1.87 o 
  -3  -6  -2       13.59       24.41      2.16 o 
   4   6   2       30.25       27.54      2.19 o 
   4   6   2       30.25       25.45      4.05 o 
  -4  -6  -2       30.25       23.23      2.35 o 
  -4  -6  -2       30.25       26.90      2.41 o 
  -5  -6  -2      120.91      110.13      6.02 o 
   5   6   2      120.91      106.59      8.79 o 
   5   6   2      120.91      114.83      5.47 o 
  -5  -6  -2      120.91      111.19      4.41 o 
  -5  -6  -2      120.91       95.42      5.54 o 
  -5  -6  -2      120.91      111.06      6.08 o 
   6   6   2       15.56       20.36      3.99 o 
  -6  -6  -2       15.56       17.56      1.61 o 
  -6  -6  -2       15.56       19.20      2.54 o 
  -6  -6  -2       15.56       16.76      1.54 o 
  -7  -6  -2       16.65       20.36      2.96 o 
  -7  -6  -2       16.65       19.01      1.83 o 
  -8  -6  -2       38.45       41.63      4.34 o 
  -8  -6  -2       38.45       36.96      2.70 o 
  -9  -6  -2        0.89       -0.58      1.16 o 
  -9  -6  -2        0.89        0.39      2.48 o 
   8  -7  -2        0.16       -1.61      2.61 o 
   8  -7  -2        0.16        0.64      3.63 o 
  -8   7   2        0.16        0.74      2.32 o 
  -8   7   2        0.16       -2.03      2.70 o 
   8  -7  -2        0.16       -0.35      2.19 o 
   7  -7  -2        7.32        8.36      3.25 o 
   7  -7  -2        7.32        9.75      3.99 o 
   7  -7  -2        7.32        8.04      3.02 o 
  -7   7   2        7.32       14.06      3.41 o 
  -7   7   2        7.32        8.17      3.02 o 
  -6   7   2       34.26       33.52      4.38 o 
   6  -7  -2       34.26       31.72      4.15 o 
   6  -7  -2       34.26       28.63      4.28 o 
  -6   7   2       34.26       33.87      4.38 o 
   6  -7  -2       34.26       36.61      5.50 o 
   5  -7  -2       11.82       11.87      2.83 o 
   5  -7  -2       11.82        9.52      3.25 o 
  -5   7   2       11.82       13.16      2.93 o 
   5  -7  -2       11.82        9.68      2.57 o 
  -5   7   2       11.82        9.59      2.67 o 
   4  -7  -2        2.23        1.38      1.48 o 
   4  -7  -2        2.23        1.83      1.77 o 
  -4   7   2        2.23        1.13      1.74 o 
   4  -7  -2        2.23        4.57      2.48 o 
   4  -7  -2        2.23        1.38      1.58 o 
  -4   7   2        2.23        2.99      1.90 o 
  -4   7   2        2.23        0.35      1.35 o 
  -3   7   2        6.39        7.98      1.96 o 
   3  -7  -2        6.39        7.46      1.80 o 
  -3   7   2        6.39        4.66      1.80 o 
  -3   7   2        6.39        4.63      1.80 o 
   3  -7  -2        6.39        5.53      1.74 o 
   3  -7  -2        6.39        9.42      2.51 o 
   3  -7  -2        6.39        9.30      2.16 o 
   2  -7  -2      125.44      114.78      6.12 o 
   2  -7  -2      125.44      126.47      6.15 o 
   2  -7  -2      125.44      124.86      6.25 o 
   2  -7  -2      125.44      113.66      6.86 o 
  -2   7   2      125.44      123.61      6.18 o 
   2  -7  -2      125.44      117.33      6.38 o 
  -2   7   2      125.44      123.80      6.31 o 
   2  -7  -2      125.44      126.12      6.60 o 
  -2   7   2      125.44      121.16      6.34 o 
   1  -7  -2       23.56       22.23      2.44 o 
  -1   7   2       23.56       25.64      2.38 o 
   1  -7  -2       23.56       22.04      2.64 o 
  -1   7   2       23.56       24.84      2.32 o 
  -1   7   2       23.56       23.52      2.32 o 
   1  -7  -2       23.56       24.84      2.64 o 
   1  -7  -2       23.56       22.04      2.09 o 
   1  -7  -2       23.56       19.72      2.09 o 
   1  -7  -2       23.56       25.70      2.48 o 
   0  -7  -2       23.78       22.26      2.28 o 
   0   7   2       23.78       19.69      1.90 o 
   0  -7  -2       23.78       20.49      2.12 o 
   0   7   2       23.78       18.40      1.80 o 
   0  -7  -2       23.78       20.14      2.35 o 
   0  -7  -2       23.78       15.89      1.64 o 
   0  -7  -2       23.78       19.69      1.67 o 
  -1  -7  -2        4.90        5.24      1.13 o 
   1   7   2        4.90        5.50      1.09 o 
  -1  -7  -2        4.90        6.69      0.77 o 
   1   7   2        4.90        6.27      0.77 o 
  -1  -7  -2        4.90        5.95      1.35 o 
  -1  -7  -2        4.90        5.85      0.84 o 
  -1  -7  -2        4.90        6.75      1.25 o 
  -1  -7  -2        4.90        5.50      1.16 o 
   1   7   2        4.90        4.73      1.03 o 
  -2  -7  -2       15.54        9.97      1.32 o 
  -2  -7  -2       15.54       10.71      1.42 o 
   2   7   2       15.54       10.58      1.29 o 
  -2  -7  -2       15.54        8.59      1.42 o 
   2   7   2       15.54       11.71      1.32 o 
   3   7   2       47.19       39.80      2.48 o 
  -3  -7  -2       47.19       40.48      2.67 o 
  -3  -7  -2       47.19       39.51      2.38 o 
  -3  -7  -2       47.19       39.09      2.73 o 
   4   7   2      191.06      215.84     15.43 o 
   4   7   2      191.06      207.79      8.57 o 
  -4  -7  -2      191.06      199.12      8.92 o 
  -4  -7  -2      191.06      216.97      9.21 o 
  -5  -7  -2        1.54        3.34      1.38 o 
   5   7   2        1.54        0.13      1.00 o 
   5   7   2        1.54        1.06      2.54 o 
  -5  -7  -2        1.54       -0.68      1.32 o 
  -5  -7  -2        1.54       -1.25      1.25 o 
  -6  -7  -2        5.41        1.58      1.58 o 
   6   7   2        5.41        4.73      2.99 o 
  -7  -7  -2       78.00       84.14      5.73 o 
  -8  -7  -2       12.49        9.81      2.83 o 
  -9  -7  -2        0.94        0.71      2.57 o 
   8  -8  -2       14.10       13.12      4.15 o 
   8  -8  -2       14.10       15.50      3.54 o 
  -8   8   2       14.10       17.08      4.05 o 
   8  -8  -2       14.10       21.29      5.73 o 
  -7   8   2       19.50       19.81      4.02 o 
   7  -8  -2       19.50       19.59      4.05 o 
   7  -8  -2       19.50       17.85      4.12 o 
   7  -8  -2       19.50       15.12      4.82 o 
   6  -8  -2      202.76      225.98     12.11 o 
   6  -8  -2      202.76      229.10     13.65 o 
  -6   8   2      202.76      199.03     11.46 o 
  -6   8   2      202.76      240.28     12.33 o 
   6  -8  -2      202.76      215.03     11.72 o 
   5  -8  -2       74.24       65.93      6.31 o 
   5  -8  -2       74.24       60.37      5.60 o 
  -5   8   2       74.24       80.51      5.99 o 
   5  -8  -2       74.24       64.97      5.37 o 
  -5   8   2       74.24       69.15      5.86 o 
  -4   8   2       26.15       20.52      3.18 o 
   4  -8  -2       26.15       21.62      3.80 o 
   4  -8  -2       26.15       34.65      3.64 o 
  -4   8   2       26.15       29.18      3.60 o 
   4  -8  -2       26.15       29.53      3.70 o 
  -4   8   2       26.15       26.76      3.57 o 
   4  -8  -2       26.15       28.47      3.51 o 
   3  -8  -2       31.91       36.71      3.35 o 
  -3   8   2       31.91       30.88      3.35 o 
  -3   8   2       31.91       27.73      3.22 o 
   3  -8  -2       31.91       29.50      3.47 o 
   3  -8  -2       31.91       29.63      3.80 o 
   3  -8  -2       31.91       25.06      3.02 o 
  -3   8   2       31.91       29.98      3.28 o 
   3  -8  -2       31.91       30.11      3.38 o 
  -2   8   2       14.81       14.06      2.25 o 
   2  -8  -2       14.81       14.67      2.35 o 
   2  -8  -2       14.81       13.77      2.44 o 
  -2   8   2       14.81       16.21      2.25 o 
   2  -8  -2       14.81       14.41      2.06 o 
  -2   8   2       14.81       14.09      2.09 o 
   2  -8  -2       14.81       17.34      2.83 o 
   2  -8  -2       14.81       13.57      2.12 o 
   2  -8  -2       14.81       18.79      2.61 o 
  -1   8   2        6.00        4.28      1.29 o 
   1  -8  -2        6.00        5.82      1.77 o 
  -1   8   2        6.00        3.28      1.38 o 
   1  -8  -2        6.00        6.72      1.25 o 
   1  -8  -2        6.00        6.50      1.87 o 
   1  -8  -2        6.00        6.40      1.67 o 
  -1   8   2        6.00        5.24      1.45 o 
   1  -8  -2        6.00        1.77      1.74 o 
   1  -8  -2        6.00        5.53      1.42 o 
   0   8   2       47.75       47.72      2.80 o 
   0  -8  -2       47.75       47.81      2.77 o 
   0   8   2       47.75       46.85      3.09 o 
   0  -8  -2       47.75       44.18      3.44 o 
   0  -8  -2       47.75       43.50      3.44 o 
   0  -8  -2       47.75       45.18      3.60 o 
   0  -8  -2       47.75       42.79      2.77 o 
  -1  -8  -2       47.56       56.85      3.25 o 
  -1  -8  -2       47.56       63.84      2.57 o 
  -1  -8  -2       47.56       57.47      3.70 o 
  -1  -8  -2       47.56       57.59      3.83 o 
   1   8   2       47.56       57.21      3.31 o 
  -1  -8  -2       47.56       61.36      3.57 o 
   2   8   2       20.63       22.84      1.93 o 
  -2  -8  -2       20.63       20.56      2.03 o 
  -2  -8  -2       20.63       23.64      1.90 o 
  -2  -8  -2       20.63       22.10      2.19 o 
  -2  -8  -2       20.63       19.43      1.96 o 
  -3  -8  -2      286.13      318.88     13.05 o 
   3   8   2      286.13      338.25     12.51 o 
  -3  -8  -2      286.13      327.81     13.15 o 
  -3  -8  -2      286.13      330.97     12.31 o 
   4   8   2       13.20       16.98      4.31 o 
  -4  -8  -2       13.20       15.15      1.93 o 
   4   8   2       13.20       18.24      1.83 o 
  -4  -8  -2       13.20       18.14      1.99 o 
  -5  -8  -2        3.46        2.70      1.45 o 
   5   8   2        3.46        5.56      3.31 o 
  -5  -8  -2        3.46        8.27      1.87 o 
  -5  -8  -2        3.46        4.79      1.74 o 
  -6  -8  -2        0.69        0.64      1.58 o 
   6   8   2        0.69        6.43      3.28 o 
  -7  -8  -2        5.98        5.40      2.22 o 
  -8  -8  -2        8.26        8.75      2.73 o 
   7  -9  -2       18.49       24.74      5.37 o 
   7  -9  -2       18.49       17.63      4.05 o 
  -7   9   2       18.49       26.22      4.41 o 
   7  -9  -2       18.49       19.59      4.50 o 
  -6   9   2        7.50       10.29      3.38 o 
   6  -9  -2        7.50        4.28      3.09 o 
   6  -9  -2        7.50        5.79      3.92 o 
   6  -9  -2        7.50        5.53      2.73 o 
   5  -9  -2        1.25       -2.28      2.51 o 
   5  -9  -2        1.25        3.83      2.44 o 
   5  -9  -2        1.25        3.76      3.44 o 
  -5   9   2        1.25        4.89      2.64 o 
  -4   9   2      210.89      233.20     11.47 o 
   4  -9  -2      210.89      229.33     11.01 o 
   4  -9  -2      210.89      225.63     11.66 o 
   4  -9  -2      210.89      244.86     12.95 o 
   4  -9  -2      210.89      227.11     11.27 o 
  -3   9   2       33.00       23.48      3.22 o 
  -3   9   2       33.00       26.54      3.15 o 
   3  -9  -2       33.00       24.90      3.51 o 
   3  -9  -2       33.00       31.53      3.41 o 
   3  -9  -2       33.00       21.59      3.86 o 
  -3   9   2       33.00       20.72      3.12 o 
   3  -9  -2       33.00       31.53      3.47 o 
   3  -9  -2       33.00       26.73      3.60 o 
  -2   9   2       80.02       75.30      4.92 o 
   2  -9  -2       80.02       76.49      5.21 o 
  -2   9   2       80.02       75.08      4.83 o 
   2  -9  -2       80.02       76.27      4.83 o 
   2  -9  -2       80.02       66.45      5.25 o 
  -2   9   2       80.02       74.05      5.05 o 
   2  -9  -2       80.02       73.41      4.70 o 
   2  -9  -2       80.02       75.34      5.82 o 
   1  -9  -2       36.04       34.91      3.57 o 
   1  -9  -2       36.04       30.79      2.77 o 
  -1   9   2       36.04       33.68      3.02 o 
   1  -9  -2       36.04       33.49      3.35 o 
   1  -9  -2       36.04       34.58      3.31 o 
  -1   9   2       36.04       29.95      2.86 o 
   1  -9  -2       36.04       33.81      3.51 o 
  -1   9   2       36.04       30.02      2.80 o 
   0  -9  -2        3.87        1.80      1.61 o 
   0  -9  -2        3.87        5.21      1.74 o 
   0  -9  -2        3.87        6.05      1.83 o 
   0   9   2        3.87        6.37      1.06 o 
   0  -9  -2        3.87        7.33      1.09 o 
   0  -9  -2        3.87        4.28      1.48 o 
   0  -9  -2        3.87        7.01      1.29 o 
   0   9   2        3.87        5.15      1.42 o 
  -1  -9  -2        0.56        0.26      1.00 o 
  -1  -9  -2        0.56        0.93      1.22 o 
  -1  -9  -2        0.56       -0.23      1.19 o 
   1   9   2        0.56        0.19      1.00 o 
  -2  -9  -2        0.50       -1.25      1.25 o 
  -2  -9  -2        0.50        0.71      1.03 o 
  -2  -9  -2        0.50        1.38      1.25 o 
  -2  -9  -2        0.50       -0.68      0.90 o 
   2   9   2        0.50        0.10      1.00 o 
  -3  -9  -2        4.90        3.60      1.32 o 
  -3  -9  -2        4.90        3.25      1.45 o 
  -3  -9  -2        4.90        6.59      1.51 o 
   3   9   2        4.90        5.02      1.22 o 
  -3  -9  -2        4.90        4.82      1.16 o 
  -4  -9  -2        3.63        2.22      1.29 o 
  -4  -9  -2        3.63        3.47      1.38 o 
   5   9   2        0.25       -2.03      2.89 o 
  -5  -9  -2        0.25        0.13      1.22 o 
  -5  -9  -2        0.25        0.68      1.29 o 
  -5  -9  -2        0.25        1.64      1.38 o 
  -6  -9  -2        6.94        2.96      1.80 o 
  -7  -9  -2       33.85       27.63      3.25 o 
  -8  -9  -2        5.19        5.66      2.61 o 
  -7  10   2        1.62       -0.58      2.35 o 
   7 -10  -2        1.62        3.80      3.89 o 
   7 -10  -2        1.62        1.16      3.18 o 
   7 -10  -2        1.62        2.12      2.22 o 
  -6  10   2        0.43        2.35      2.25 o 
   6 -10  -2        0.43       -1.77      2.54 o 
   6 -10  -2        0.43        2.19      3.22 o 
   6 -10  -2        0.43        1.29      2.41 o 
   6 -10  -2        0.43        0.74      2.32 o 
   5 -10  -2        8.67       10.81      3.18 o 
  -5  10   2        8.67        7.24      2.67 o 
   5 -10  -2        8.67        8.36      2.67 o 
   5 -10  -2        8.67       12.00      3.22 o 
   5 -10  -2        8.67        5.15      3.63 o 
   4 -10  -2        2.48        1.19      1.83 o 
   4 -10  -2        2.48        3.70      2.44 o 
   4 -10  -2        2.48        3.70      2.28 o 
   4 -10  -2        2.48        1.80      2.77 o 
  -4  10   2        2.48       -1.22      1.80 o 
   3 -10  -2       78.49       79.03      5.86 o 
   3 -10  -2       78.49       82.47      5.63 o 
  -3  10   2       78.49       77.13      5.57 o 
   3 -10  -2       78.49       74.40      6.53 o 
   3 -10  -2       78.49       86.14      6.18 o 
   2 -10  -2       81.74       72.70      4.86 o 
   2 -10  -2       81.74       65.00      5.86 o 
  -2  10   2       81.74       76.88      5.25 o 
   2 -10  -2       81.74       75.62      5.57 o 
  -2  10   2       81.74       74.79      5.21 o 
   2 -10  -2       81.74       78.62      5.79 o 
   1 -10  -2      220.75      211.98      9.37 o 
  -1  10   2      220.75      216.39      9.95 o 
   1 -10  -2      220.75      213.88     10.44 o 
   1 -10  -2      220.75      204.73     10.79 o 
   1 -10  -2      220.75      223.99      9.24 o 
   1 -10  -2      220.75      231.56     10.57 o 
   0 -10  -2       19.46       12.74      2.70 o 
   0 -10  -2       19.46       17.98      2.86 o 
   0 -10  -2       19.46       19.24      1.93 o 
   0  10   2       19.46       17.37      2.32 o 
   0 -10  -2       19.46       18.43      1.70 o 
   0 -10  -2       19.46       23.35      2.73 o 
   0 -10  -2       19.46       19.94      3.18 o 
  -1 -10  -2      228.91      236.77     10.73 o 
  -1 -10  -2      228.91      251.14     10.66 o 
   1  10   2      228.91      243.50     10.08 o 
  -1 -10  -2      228.91      239.99     10.79 o 
  -2 -10  -2        0.19       -0.80      1.38 o 
  -2 -10  -2        0.19        0.77      1.38 o 
  -2 -10  -2        0.19       -0.29      1.19 o 
  -3 -10  -2       40.04       44.30      3.15 o 
  -3 -10  -2       40.04       48.16      3.22 o 
  -3 -10  -2       40.04       42.27      3.35 o 
  -3 -10  -2       40.04       43.82      2.67 o 
  -4 -10  -2        9.08       10.07      1.77 o 
  -4 -10  -2        9.08       11.80      1.42 o 
  -4 -10  -2        9.08        9.68      1.74 o 
  -5 -10  -2       10.67        8.04      1.77 o 
   5  10   2       10.67        7.40      4.18 o 
  -6 -10  -2        4.89        1.83      1.74 o 
  -7 -10  -2        9.88       14.15      2.61 o 
   6 -11  -2        3.40        4.25      2.80 o 
   6 -11  -2        3.40        0.74      3.15 o 
   6 -11  -2        3.40        4.70      2.67 o 
   6 -11  -2        3.40        6.46      4.15 o 
   5 -11  -2        8.57        6.24      2.83 o 
   5 -11  -2        8.57       11.51      3.67 o 
   5 -11  -2        8.57        6.72      3.96 o 
   5 -11  -2        8.57       16.98      3.80 o 
   4 -11  -2        0.03        0.42      2.28 o 
   4 -11  -2        0.03       -0.19      1.70 o 
   4 -11  -2        0.03       -2.19      2.67 o 
   4 -11  -2        0.03        0.45      2.09 o 
   3 -11  -2        0.10       -0.55      2.09 o 
   3 -11  -2        0.10        0.29      1.54 o 
   3 -11  -2        0.10       -0.74      1.90 o 
   3 -11  -2        0.10        0.42      2.57 o 
   2 -11  -2       25.67       36.32      4.31 o 
   2 -11  -2       25.67       33.55      4.18 o 
   2 -11  -2       25.67       33.71      3.28 o 
   2 -11  -2       25.67       25.61      4.12 o 
   1 -11  -2       24.09       23.35      3.47 o 
   1 -11  -2       24.09       21.10      2.48 o 
   1 -11  -2       24.09       22.20      3.54 o 
   1 -11  -2       24.09       22.55      3.60 o 
   0 -11  -2       73.61       77.90      5.63 o 
   0 -11  -2       73.61       80.64      3.60 o 
   0 -11  -2       73.61       79.29      5.79 o 
   0 -11  -2       73.61       76.26      5.50 o 
  -1 -11  -2       16.16       12.87      2.67 o 
  -1 -11  -2       16.16       15.38      2.51 o 
  -2 -11  -2        0.25        1.03      1.22 o 
  -2 -11  -2        0.25        0.06      1.54 o 
  -2 -11  -2        0.25        2.51      1.54 o 
  -3 -11  -2       46.21       38.09      3.47 o 
  -3 -11  -2       46.21       45.65      3.19 o 
  -3 -11  -2       46.21       42.60      3.25 o 
  -4 -11  -2       43.82       57.46      2.86 o 
  -4 -11  -2       43.82       49.87      3.51 o 
   5  11   2       53.03       55.59      8.46 o 
  -5 -11  -2       53.03       61.77      3.02 o 
  -5 -11  -2       53.03       56.95      3.83 o 
  -6 -11  -2        6.99        4.60      1.87 o 
  -7 -11  -2        1.96        2.48      1.99 o 
   5 -12  -2        0.00        5.37      2.83 o 
   5 -12  -2        0.00        0.48      2.67 o 
   5 -12  -2        0.00        1.06      1.70 o 
   5 -12  -2        0.00       -2.70      2.70 o 
   4 -12  -2        3.29       -0.87      2.32 o 
   4 -12  -2        3.29        4.79      2.32 o 
   4 -12  -2        3.29        0.61      2.35 o 
   4 -12  -2        3.29       -0.51      3.06 o 
   3 -12  -2        6.85        7.49      2.32 o 
   3 -12  -2        6.85        6.88      2.80 o 
   3 -12  -2        6.85        6.40      3.35 o 
   3 -12  -2        6.85        3.96      2.51 o 
   2 -12  -2        3.69        2.41      1.80 o 
   2 -12  -2        3.69        2.83      2.73 o 
   2 -12  -2        3.69        6.05      2.61 o 
   2 -12  -2        3.69        0.23      2.32 o 
   1 -12  -2        1.19        1.19      1.90 o 
   1 -12  -2        1.19       -1.58      1.99 o 
   1 -12  -2        1.19        0.58      1.16 o 
   1 -12  -2        1.19       -0.84      1.83 o 
   0 -12  -2        3.93        6.27      2.51 o 
   0 -12  -2        3.93        5.31      2.32 o 
   0 -12  -2        3.93        5.21      2.28 o 
  -1 -12  -2        0.36        2.19      1.83 o 
  -1 -12  -2        0.36       -0.96      1.51 o 
  -2 -12  -2        1.23        2.12      1.90 o 
  -2 -12  -2        1.23        0.39      1.54 o 
  -3 -12  -2       10.02       11.97      2.06 o 
  -4 -12  -2       10.70        8.75      1.74 o 
  -5 -12  -2        2.01        1.80      1.42 o 
  -6 -12  -2        0.01        0.00      1.42 o 
   4 -13  -2        0.02        4.02      2.83 o 
   4 -13  -2        0.02       -1.42      2.41 o 
   4 -13  -2        0.02       -1.45      1.51 o 
   4 -13  -2        0.02        2.54      3.60 o 
   3 -13  -2        4.92        2.44      2.67 o 
   3 -13  -2        4.92        6.53      3.09 o 
   3 -13  -2        4.92        3.73      2.25 o 
   3 -13  -2        4.92        4.44      3.31 o 
   2 -13  -2        0.31       -0.45      2.28 o 
   2 -13  -2        0.31        2.09      2.99 o 
   2 -13  -2        0.31       -0.55      2.22 o 
   2 -13  -2        0.31        0.35      1.58 o 
   1 -13  -2        0.11       -0.68      1.99 o 
   1 -13  -2        0.11       -0.32      2.32 o 
   1 -13  -2        0.11        0.51      1.90 o 
   1 -13  -2        0.11        0.03      1.13 o 
   0 -13  -2        0.39        1.38      2.15 o 
   0 -13  -2        0.39       -0.87      1.74 o 
  -1 -13  -2        2.87        4.99      2.25 o 
  -1 -13  -2        2.87        5.18      2.48 o 
  -2 -13  -2        0.18        2.77      1.93 o 
  -2 -13  -2        0.18        1.74      1.70 o 
  -3 -13  -2        0.78       -0.06      1.45 o 
   4  13   2        0.94        3.86      4.31 o 
   3 -14  -2       10.90       16.15      4.21 o 
   3 -14  -2       10.90       14.96      3.99 o 
   3 -14  -2       10.90       17.53      2.80 o 
   3 -14  -2       10.90       21.71      4.95 o 
   2 -14  -2        1.33        0.16      2.93 o 
   2 -14  -2        1.33       -0.32      2.61 o 
   2 -14  -2        1.33        0.16      1.61 o 
   2 -14  -2        1.33       -1.67      2.15 o 
   1 -14  -2        1.63        2.25      2.57 o 
   1 -14  -2        1.63        4.28      2.48 o 
   1 -14  -2        1.63        1.70      2.89 o 
   0 -14  -2        0.00       -0.23      2.28 o 
   0 -14  -2        0.00       -1.25      1.96 o 
  -1 -14  -2        0.39       -0.10      2.15 o 
  -1 -14  -2        0.39        0.68      2.19 o 
  -2 -14  -2        0.00       -1.61      1.90 o 
  -3 -14  -2        1.87        2.70      1.61 o 
   1 -15  -2        2.12        2.06      3.12 o 
   1 -15  -2        2.12        4.95      2.70 o 
   0 -15  -2        0.94       -1.70      2.15 o 
   0 -15  -2        0.94       -1.99      2.73 o 
  -1 -15  -2        0.31        2.89      2.48 o 
  -1 -15  -2        0.31        2.67      2.32 o 
   2  13  -3        0.10       -2.67      3.34 o 
  -1 -13   3       15.50       11.29      3.31 o 
  -1 -13   3       15.50       12.64      1.96 o 
   1  13  -3       15.50       18.08      6.88 o 
   0 -13   3        8.67        9.71      3.25 o 
   0 -13   3        8.67        9.71      2.44 o 
   1 -13   3        5.69        8.20      3.57 o 
   1 -13   3        5.69        9.26      3.54 o 
   1 -13   3        5.69       12.48      3.25 o 
   2 -13   3        3.01        4.99      3.31 o 
   2 -13   3        3.01        2.70      2.70 o 
   2 -13   3        3.01       -0.80      2.67 o 
   3 -13   3        2.48        9.07      3.92 o 
   3 -13   3        2.48        6.05      3.44 o 
   3 -13   3        2.48       11.32      3.86 o 
   4 -13   3        0.22        0.03      2.99 o 
   4 -13   3        0.22        2.03      2.89 o 
   4 -13   3        0.22       -2.64      2.64 o 
   4 -13   3        0.22        3.34      3.25 o 
   4 -13   3        0.22        1.25      1.54 o 
   4  12  -3        3.51       19.20      6.59 o 
   3  12  -3        4.49        2.57      4.92 o 
   2  12  -3        5.74        4.02      5.05 o 
  -1 -12   3        8.25       10.71      3.22 o 
  -1 -12   3        8.25        9.87      1.83 o 
   0 -12   3        5.76       12.25      3.22 o 
   0 -12   3        5.76        6.30      2.38 o 
   1 -12   3        0.45       -1.45      2.28 o 
   1 -12   3        0.45        0.06      2.06 o 
   1 -12   3        0.45        0.35      2.57 o 
   2 -12   3        5.36       10.23      3.57 o 
   2 -12   3        5.36        6.59      2.77 o 
   2 -12   3        5.36        8.94      2.80 o 
   2 -12   3        5.36       11.45      3.47 o 
   3 -12   3        1.39       -0.03      1.32 o 
   3 -12   3        1.39       -2.38      2.38 o 
   3 -12   3        1.39        2.54      2.73 o 
   3 -12   3        1.39       -1.22      2.32 o 
   3 -12   3        1.39        1.16      2.32 o 
   4 -12   3        0.03       -1.09      2.64 o 
   4 -12   3        0.03       -2.15      2.15 o 
   4 -12   3        0.03       -2.32      2.32 o 
   4 -12   3        0.03        1.67      1.80 o 
   4 -12   3        0.03        1.29      2.70 o 
   5 -12   3        0.24        1.22      1.54 o 
   5 -12   3        0.24       -1.70      3.34 o 
   5 -12   3        0.24        0.48      3.02 o 
   5 -12   3        0.24        0.68      2.93 o 
   5 -12   3        0.24        0.64      2.93 o 
   4  11  -3        7.07       12.67      5.95 o 
   3  11  -3        0.01        0.06      4.12 o 
   2  11  -3        0.37       -1.70      3.31 o 
  -1 -11   3       11.65       10.61      2.83 o 
  -1 -11   3       11.65        8.94      1.74 o 
   0 -11   3        0.73       -0.93      1.67 o 
   0 -11   3        0.73        0.16      1.87 o 
   1 -11   3        0.84        3.09      2.35 o 
   1 -11   3        0.84       -0.74      1.80 o 
   1 -11   3        0.84        1.13      2.35 o 
   2 -11   3        0.12        1.35      2.03 o 
   2 -11   3        0.12        0.45      0.87 o 
   2 -11   3        0.12        3.96      2.54 o 
   2 -11   3        0.12        1.35      2.12 o 
   2 -11   3        0.12       -1.80      1.80 o 
   3 -11   3        0.45       -2.19      2.19 o 
   3 -11   3        0.45        1.19      2.28 o 
   3 -11   3        0.45       -1.32      1.32 o 
   3 -11   3        0.45        0.61      2.57 o 
   3 -11   3        0.45       -0.68      2.22 o 
   4 -11   3        0.20        0.45      3.09 o 
   4 -11   3        0.20        4.86      3.09 o 
   4 -11   3        0.20        1.96      2.73 o 
   4 -11   3        0.20        0.19      1.74 o 
   4 -11   3        0.20        0.29      2.54 o 
   5 -11   3       14.83       10.78      2.77 o 
   5 -11   3       14.83        8.11      3.51 o 
   5 -11   3       14.83       11.71      4.37 o 
   5 -11   3       14.83       10.58      3.57 o 
   5 -11   3       14.83       13.06      3.63 o 
   6 -11   3        1.12        2.54      3.02 o 
   6 -11   3        1.12        1.61      1.70 o 
   6 -11   3        1.12        3.47      3.18 o 
   6 -11   3        1.12       -3.15      3.15 o 
   6 -11   3        1.12        0.23      2.86 o 
   5  10  -3        0.00        9.94      4.89 o 
   4  10  -3        0.70        2.48      4.21 o 
   3  10  -3        3.34        4.21      4.95 o 
   2  10  -3       25.64       24.35      7.24 o 
  -1 -10   3        1.76        3.34      1.38 o 
  -1 -10   3        1.76        1.16      1.83 o 
  -1 -10   3        1.76        0.64      1.03 o 
   0 -10   3       56.76       45.04      3.80 o 
   0 -10   3       56.76       46.91      4.86 o 
   0 -10   3       56.76       39.67      4.54 o 
   1 -10   3       19.94       23.48      3.09 o 
   1 -10   3       19.94       19.56      3.60 o 
   1 -10   3       19.94       17.47      3.44 o 
   1 -10   3       19.94       22.03      2.99 o 
   2 -10   3        3.46        4.44      2.44 o 
   2 -10   3        3.46       -0.03      2.15 o 
   2 -10   3        3.46        5.05      2.67 o 
   2 -10   3        3.46        0.00      1.00 o 
   2 -10   3        3.46        0.74      2.19 o 
   3 -10   3        2.06        4.54      2.61 o 
   3 -10   3        2.06        3.18      2.61 o 
   3 -10   3        2.06        0.26      2.41 o 
   3 -10   3        2.06       -0.71      1.25 o 
   3 -10   3        2.06        2.19      2.41 o 
   4 -10   3       69.80       67.79      4.86 o 
   4 -10   3       69.80       56.44      5.70 o 
   4 -10   3       69.80       55.86      5.92 o 
   4 -10   3       69.80       61.71      6.18 o 
   4 -10   3       69.80       61.94      6.15 o 
   5 -10   3        0.67       -0.55      1.61 o 
   5 -10   3        0.67        0.80      2.51 o 
   5 -10   3        0.67       -1.64      2.32 o 
   5 -10   3        0.67        1.70      3.06 o 
   5 -10   3        0.67        1.54      2.70 o 
   6 -10   3       16.35       13.38      3.06 o 
   6 -10   3       16.35       24.29      4.73 o 
   6 -10   3       16.35       14.76      4.79 o 
   6 -10   3       16.35       17.56      4.02 o 
   6 -10   3       16.35       18.08      4.41 o 
   7 -10   3       15.80       17.95      5.44 o 
   7 -10   3       15.80       13.32      4.70 o 
   7 -10   3       15.80       15.47      4.50 o 
   7 -10   3       15.80       16.11      4.31 o 
   6   9  -3       17.37       58.96      8.04 o 
  -5  -9   3        1.36       -1.09      1.09 o 
   5   9  -3        1.36        9.55      4.89 o 
   4   9  -3        8.32       14.09      5.79 o 
   3   9  -3        2.32       -0.48      4.12 o 
   2   9  -3        9.01        0.42      3.86 o 
  -1  -9   3       42.68       53.92      3.35 o 
  -1  -9   3       42.68       52.28      3.09 o 
  -1  -9   3       42.68       52.60      4.70 o 
   0  -9   3       12.59       14.83      2.89 o 
   0  -9   3       12.59       12.35      2.77 o 
   0  -9   3       12.59       17.34      2.44 o 
   0  -9   3       12.59       14.15      1.93 o 
   1  -9   3        2.16        1.32      1.61 o 
   1  -9   3        2.16        0.10      1.58 o 
   1  -9   3        2.16        0.74      1.77 o 
   1  -9   3        2.16        2.03      1.99 o 
   1  -9   3        2.16       -0.55      1.29 o 
   2  -9   3        0.00       -0.71      1.61 o 
   2  -9   3        0.00        2.96      2.06 o 
  -2   9  -3        0.00       -0.26      1.19 o 
   2  -9   3        0.00       -0.64      1.83 o 
   2  -9   3        0.00       -0.87      0.93 o 
   2  -9   3        0.00        0.00      1.03 o 
   2  -9   3        0.00       -0.10      0.90 o 
   2  -9   3        0.00        0.61      1.80 o 
   3  -9   3        0.60        3.12      2.22 o 
   3  -9   3        0.60       -1.61      1.61 o 
   3  -9   3        0.60        0.35      1.35 o 
   3  -9   3        0.60        3.89      2.38 o 
   3  -9   3        0.60       -1.83      1.93 o 
  -3   9  -3        0.60        0.00      1.51 o 
   4  -9   3        0.20        1.74      2.19 o 
   4  -9   3        0.20        0.58      2.03 o 
   4  -9   3        0.20        6.72      2.89 o 
   4  -9   3        0.20        5.05      1.96 o 
  -4   9  -3        0.20        2.89      1.80 o 
   4  -9   3        0.20       -1.13      2.44 o 
   5  -9   3       11.22        7.72      3.09 o 
   5  -9   3       11.22        6.27      3.15 o 
   5  -9   3       11.22       11.71      3.63 o 
   5  -9   3       11.22        8.97      3.15 o 
   5  -9   3       11.22        8.75      2.51 o 
   6  -9   3        1.00        2.64      3.31 o 
   6  -9   3        1.00       -1.00      2.64 o 
   6  -9   3        1.00        1.32      2.41 o 
   6  -9   3        1.00       -0.55      1.77 o 
   6  -9   3        1.00        4.12      2.86 o 
   7  -9   3       10.20       15.57      4.41 o 
   7  -9   3       10.20       11.58      4.12 o 
   7  -9   3       10.20       11.23      4.47 o 
   7  -9   3       10.20        8.68      3.06 o 
   8  -9   3        0.56       -1.22      2.96 o 
   8  -9   3        0.56        1.96      3.70 o 
  -7  -8   3       21.16       22.58      3.22 o 
   6   8  -3       19.71       25.99      6.66 o 
  -6  -8   3       19.71       22.52      2.83 o 
   5   8  -3       36.48       55.27      9.10 o 
  -5  -8   3       36.48       39.79      3.25 o 
  -4  -8   3      129.61      127.85      5.73 o 
   4   8  -3      129.61      124.63     13.71 o 
  -4  -8   3      129.61      136.35      5.99 o 
   3   8  -3       56.20       57.46      9.30 o 
   2   8  -3       11.40        7.88      4.79 o 
  -1  -8   3       18.46       18.59      1.80 o 
  -1  -8   3       18.46       18.53      1.70 o 
   1   8  -3       18.46       16.66      1.58 o 
  -1  -8   3       18.46       17.05      2.77 o 
   0   8  -3       15.15       18.69      1.83 o 
   0  -8   3       15.15       16.05      2.70 o 
   0  -8   3       15.15       17.72      1.90 o 
   0  -8   3       15.15       17.69      2.25 o 
   0  -8   3       15.15       17.76      2.89 o 
   1  -8   3       24.65       20.97      3.09 o 
   1  -8   3       24.65       24.54      2.80 o 
   1  -8   3       24.65       23.26      1.61 o 
  -1   8  -3       24.65       25.80      2.35 o 
   1  -8   3       24.65       24.32      3.31 o 
   1  -8   3       24.65       24.22      2.48 o 
   1  -8   3       24.65       22.90      2.64 o 
   1  -8   3       24.65       25.48      1.77 o 
   2  -8   3       13.40       13.54      2.70 o 
   2  -8   3       13.40        9.65      1.96 o 
   2  -8   3       13.40       12.61      1.70 o 
  -2   8  -3       13.40       16.05      2.16 o 
   2  -8   3       13.40       14.22      1.80 o 
   2  -8   3       13.40       10.65      2.67 o 
  -2   8  -3       13.40       17.08      2.06 o 
   2  -8   3       13.40       10.71      2.54 o 
   2  -8   3       13.40       15.41      2.96 o 
   2  -8   3       13.40       11.26      1.74 o 
   3  -8   3      122.19      119.10      7.47 o 
   3  -8   3      122.19      113.08      7.47 o 
   3  -8   3      122.19      124.80      6.44 o 
   3  -8   3      122.19      116.95      6.15 o 
   3  -8   3      122.19      121.77      7.11 o 
  -3   8  -3      122.19      123.32      6.60 o 
   3  -8   3      122.19      105.39      7.31 o 
   4  -8   3        4.89        7.33      2.77 o 
  -4   8  -3        4.89       10.00      2.44 o 
   4  -8   3        4.89       11.29      2.35 o 
   4  -8   3        4.89        8.01      2.99 o 
   4  -8   3        4.89       11.06      3.28 o 
   4  -8   3        4.89       11.61      3.25 o 
   5  -8   3       69.51       68.02      5.08 o 
   5  -8   3       69.51       59.27      6.02 o 
   5  -8   3       69.51       74.52      6.69 o 
  -5   8  -3       69.51       73.27      5.60 o 
   5  -8   3       69.51       78.22      6.53 o 
   6  -8   3        0.60       -0.48      2.32 o 
   6  -8   3        0.60       -0.68      2.93 o 
  -6   8  -3        0.60        1.61      2.06 o 
   6  -8   3        0.60        2.54      2.86 o 
   6  -8   3        0.60        0.26      1.70 o 
   7  -8   3        0.33       -2.06      2.28 o 
   7  -8   3        0.33        0.80      2.73 o 
   7  -8   3        0.33       -2.83      2.83 o 
  -7   8  -3        0.33        5.53      2.70 o 
   7  -8   3        0.33        1.51      2.15 o 
   8  -8   3        0.27        0.61      1.99 o 
  -8   8  -3        0.27        2.57      2.44 o 
   8  -8   3        0.27       -1.61      2.96 o 
   8  -8   3        0.27        3.92      3.54 o 
  -7  -7   3        0.61        1.35      2.15 o 
  -6  -7   3       81.50       83.47      5.05 o 
   6   7  -3       81.50      102.68     11.68 o 
  -6  -7   3       81.50       96.76      5.70 o 
   5   7  -3       65.84       65.83      9.30 o 
  -5  -7   3       65.84       65.32      4.18 o 
  -5  -7   3       65.84       57.43      3.60 o 
  -4  -7   3      155.56      171.47      7.53 o 
  -4  -7   3      155.56      166.03      7.34 o 
   4   7  -3      155.56      163.04     15.49 o 
  -3  -7   3      176.47      184.42      7.54 o 
  -3  -7   3      176.47      189.58      7.70 o 
   3   7  -3      176.47      188.93      7.25 o 
   3   7  -3      176.47      180.88     16.33 o 
  -2  -7   3        5.44        5.31      0.93 o 
  -2  -7   3        5.44        6.30      0.93 o 
   2   7  -3        5.44        5.69      4.05 o 
   2   7  -3        5.44        7.46      1.00 o 
   2   7  -3        5.44        6.63      0.93 o 
  -1  -7   3      228.02      247.29      9.96 o 
  -1  -7   3      228.02      223.97     10.83 o 
   1   7  -3      228.02      258.18      9.41 o 
  -1  -7   3      228.02      252.29      9.76 o 
   0  -7   3       18.51       22.13      2.86 o 
   0  -7   3       18.51       20.39      2.25 o 
   0  -7   3       18.51       21.84      2.03 o 
   0  -7   3       18.51       15.54      2.73 o 
   0   7  -3       18.51       21.46      1.90 o 
   1  -7   3      128.31      130.27      5.51 o 
   1  -7   3      128.31      133.58      7.41 o 
   1  -7   3      128.31      128.91      6.89 o 
   1  -7   3      128.31      127.63      6.73 o 
   1  -7   3      128.31      145.08      6.57 o 
   1  -7   3      128.31      129.56      6.76 o 
  -1   7  -3      128.31      131.94      6.15 o 
  -1   7  -3      128.31      138.54      5.80 o 
   1  -7   3      128.31      135.00      5.63 o 
   2  -7   3       29.05       34.52      3.12 o 
   2  -7   3       29.05       28.12      2.41 o 
   2  -7   3       29.05       32.78      3.41 o 
   2  -7   3       29.05       39.57      3.73 o 
   2  -7   3       29.05       33.04      3.54 o 
  -2   7  -3       29.05       29.56      2.67 o 
  -2   7  -3       29.05       28.05      2.64 o 
   2  -7   3       29.05       34.81      3.35 o 
   3  -7   3      100.96       92.47      6.18 o 
   3  -7   3      100.96       83.78      5.83 o 
   3  -7   3      100.96       94.12      5.25 o 
   3  -7   3      100.96       90.38      4.99 o 
  -3   7  -3      100.96       88.48      5.31 o 
  -3   7  -3      100.96       87.90      5.28 o 
   3  -7   3      100.96       85.97      5.60 o 
   3  -7   3      100.96       94.86      5.76 o 
   3  -7   3      100.96       81.69      5.92 o 
   4  -7   3       73.69       94.19      6.85 o 
   4  -7   3       73.69      104.55      6.89 o 
  -4   7  -3       73.69       93.29      5.92 o 
   4  -7   3       73.69       97.31      6.89 o 
   4  -7   3       73.69       95.12      5.66 o 
  -4   7  -3       73.69       91.74      5.86 o 
   4  -7   3       73.69       98.21      6.05 o 
   5  -7   3       72.67       68.57      5.99 o 
  -5   7  -3       72.67       69.50      5.34 o 
   5  -7   3       72.67       70.21      6.34 o 
   5  -7   3       72.67       51.97      5.34 o 
  -5   7  -3       72.67       70.95      5.44 o 
   5  -7   3       72.67       65.23      4.89 o 
   6  -7   3       38.69       45.91      5.79 o 
  -6   7  -3       38.69       46.42      4.83 o 
  -6   7  -3       38.69       41.60      4.50 o 
   6  -7   3       38.69       41.08      4.38 o 
   6  -7   3       38.69       41.66      5.05 o 
   6  -7   3       38.69       55.37      5.86 o 
   7  -7   3        9.14       10.49      4.08 o 
  -7   7  -3        9.14        5.08      2.89 o 
   7  -7   3        9.14        9.78      3.47 o 
   7  -7   3        9.14        8.14      2.89 o 
   7  -7   3        9.14        3.63      3.28 o 
   8  -7   3        0.03        4.25      3.15 o 
   8  -7   3        0.03        2.54      2.44 o 
   8  -7   3        0.03       -1.35      2.83 o 
  -8   7  -3        0.03       -0.29      2.32 o 
   9  -7   3        3.72        5.44      3.89 o 
   9  -7   3        3.72        0.16      3.25 o 
  -9   7  -3        3.72        6.66      3.70 o 
   9  -7   3        3.72        2.70      2.44 o 
  -8  -6   3        1.51       -0.19      2.54 o 
  -7  -6   3        0.07        1.06      1.51 o 
  -7  -6   3        0.07       -1.38      1.83 o 
   7   6  -3        0.07        1.90      6.05 o 
   6   6  -3        1.35        2.41      4.44 o 
  -6  -6   3        1.35       -0.51      1.70 o 
  -6  -6   3        1.35        1.29      1.35 o 
   5   6  -3       88.82       93.23     10.52 o 
  -5  -6   3       88.82       88.18      5.08 o 
  -5  -6   3       88.82       76.62      4.47 o 
  -4  -6   3      442.87      451.58     17.74 o 
  -4  -6   3      442.87      434.51     16.58 o 
   4   6  -3      442.87      470.13     16.97 o 
   4   6  -3      442.87      445.84     31.87 o 
  -4  -6   3      442.87      487.07     18.13 o 
  -3  -6   3       81.18       77.01      4.02 o 
   3   6  -3       81.18       78.17      3.67 o 
   3   6  -3       81.18       73.67      9.08 o 
  -3  -6   3       81.18       78.30      3.86 o 
  -2  -6   3      138.66      138.14      5.63 o 
   2   6  -3      138.66      127.67      5.22 o 
  -2  -6   3      138.66      132.15      5.57 o 
   2   6  -3      138.66      128.70     12.20 o 
   2   6  -3      138.66      137.36      5.35 o 
   1   6  -3      161.74      163.65      6.51 o 
  -1  -6   3      161.74      163.97      7.89 o 
  -1  -6   3      161.74      166.13      6.89 o 
   1   6  -3      161.74      167.00      6.44 o 
   1   6  -3      161.74      154.57     13.95 o 
  -1  -6   3      161.74      170.35      6.80 o 
   0  -6   3      248.40      277.42     11.31 o 
   0   6  -3      248.40      281.42     10.61 o 
   0  -6   3      248.40      278.00     11.06 o 
   0  -6   3      248.40      274.90     11.83 o 
   0   6  -3      248.40      275.87     10.64 o 
   0  -6   3      248.40      283.86     11.09 o 
  -1   6  -3        0.57        2.61      1.03 o 
   1  -6   3        0.57        3.02      1.09 o 
  -1   6  -3        0.57        2.77      1.00 o 
   1  -6   3        0.57        2.57      1.58 o 
   1  -6   3        0.57        1.90      0.84 o 
   1  -6   3        0.57        2.03      0.77 o 
   1  -6   3        0.57        0.00      1.19 o 
   1  -6   3        0.57        3.18      1.35 o 
   1  -6   3        0.57        1.38      1.48 o 
  -2   6  -3       74.69       72.77      4.18 o 
   2  -6   3       74.69       72.96      3.93 o 
   2  -6   3       74.69       75.47      4.92 o 
  -2   6  -3       74.69       71.96      4.15 o 
   2  -6   3       74.69       73.19      4.60 o 
   2  -6   3       74.69       65.69      3.93 o 
   2  -6   3       74.69       69.52      4.73 o 
   2  -6   3       74.69       70.58      4.67 o 
   2  -6   3       74.69       76.05      4.47 o 
  -3   6  -3       31.18       25.45      2.70 o 
  -3   6  -3       31.18       27.99      2.80 o 
   3  -6   3       31.18       28.15      3.31 o 
   3  -6   3       31.18       30.59      2.77 o 
   3  -6   3       31.18       27.64      3.35 o 
   3  -6   3       31.18       28.38      3.25 o 
   3  -6   3       31.18       32.85      3.31 o 
   3  -6   3       31.18       31.91      2.90 o 
   3  -6   3       31.18       29.63      2.99 o 
   4  -6   3       11.82        4.44      1.77 o 
  -4   6  -3       11.82        7.01      1.96 o 
   4  -6   3       11.82        8.27      1.90 o 
   4  -6   3       11.82        6.40      2.35 o 
  -4   6  -3       11.82        7.78      1.96 o 
   4  -6   3       11.82        7.14      2.32 o 
   4  -6   3       11.82        6.05      2.32 o 
   5  -6   3        0.07        1.45      2.22 o 
  -5   6  -3        0.07        1.25      1.80 o 
  -5   6  -3        0.07        2.86      1.74 o 
   5  -6   3        0.07        2.99      1.80 o 
   5  -6   3        0.07        0.51      2.09 o 
   5  -6   3        0.07        1.22      1.90 o 
   5  -6   3        0.07        2.93      1.58 o 
  -6   6  -3       54.78       51.09      4.83 o 
   6  -6   3       54.78       43.44      4.41 o 
   6  -6   3       54.78       59.36      5.63 o 
   6  -6   3       54.78       56.05      5.28 o 
   6  -6   3       54.78       46.62      5.57 o 
  -6   6  -3       54.78       49.58      4.95 o 
   7  -6   3        7.38       15.28      4.21 o 
   7  -6   3        7.38        8.97      3.02 o 
   7  -6   3        7.38       10.23      3.51 o 
   7  -6   3        7.38       16.95      3.31 o 
  -7   6  -3        7.38       13.51      3.35 o 
  -7   6  -3        7.38        8.11      2.99 o 
   8  -6   3        0.70        1.00      2.15 o 
   8  -6   3        0.70       -1.51      2.44 o 
   8  -6   3        0.70        3.63      3.25 o 
  -8   6  -3        0.70        2.28      2.57 o 
  -8   6  -3        0.70        0.19      2.67 o 
   9  -6   3        8.58        9.62      3.25 o 
   9  -6   3        8.58        7.98      4.18 o 
  -9   6  -3        8.58        8.20      3.38 o 
   9  -6   3        8.58       13.19      4.02 o 
  -8  -5   3        0.01        0.06      2.09 o 
  -7  -5   3        0.00       -0.68      1.54 o 
  -7  -5   3        0.00        1.70      2.03 o 
   7   5  -3        0.00       -6.30      6.30 o 
  -6  -5   3        2.67        3.60      1.77 o 
  -6  -5   3        2.67        0.96      1.25 o 
   6   5  -3        2.67        6.75      5.21 o 
   5   5  -3       21.37       24.90      6.21 o 
  -5  -5   3       21.37       24.70      2.80 o 
  -5  -5   3       21.37       20.88      2.48 o 
  -5  -5   3       21.37       19.53      2.28 o 
  -4  -5   3        1.97        0.58      0.93 o 
  -4  -5   3        1.97        0.39      1.16 o 
   4   5  -3        1.97        2.06      1.00 o 
  -4  -5   3        1.97        1.09      1.25 o 
   4   5  -3        1.97        1.83      3.54 o 
  -3  -5   3       21.88       19.94      1.96 o 
   3   5  -3       21.88       25.03      5.28 o 
   3   5  -3       21.88       19.11      1.70 o 
  -3  -5   3       21.88       16.63      1.74 o 
  -3  -5   3       21.88       21.71      1.70 o 
  -2  -5   3        0.00       -0.61      0.68 o 
   2   5  -3        0.00       -0.35      0.48 o 
   2   5  -3        0.00       -1.67      2.28 o 
   2   5  -3        0.00        0.51      0.61 o 
  -2  -5   3        0.00       -0.13      0.74 o 
  -1  -5   3       70.55       66.88      3.32 o 
   1   5  -3       70.55       66.17      7.60 o 
  -1  -5   3       70.55       68.68      3.25 o 
   1   5  -3       70.55       68.46      3.06 o 
   1   5  -3       70.55       65.82      3.09 o 
  -1  -5   3       70.55       68.07      4.25 o 
   0   5  -3       18.04       17.92      1.58 o 
   0  -5   3       18.04       17.82      1.74 o 
   0   5  -3       18.04       17.63      1.58 o 
   0  -5   3       18.04       20.68      2.22 o 
   0  -5   3       18.04       18.05      2.28 o 
   0  -5   3       18.04       18.75      1.67 o 
   1  -5   3      103.87      121.26      5.92 o 
   1  -5   3      103.87      121.19      5.22 o 
  -1   5  -3      103.87      118.49      5.38 o 
  -1   5  -3      103.87      123.61      5.47 o 
   1  -5   3      103.87      116.33      5.80 o 
   1  -5   3      103.87      117.49      5.12 o 
  -1   5  -3      103.87      124.44      5.47 o 
   1  -5   3      103.87      119.16      6.21 o 
   2  -5   3       25.88       22.84      2.54 o 
   2  -5   3       25.88       23.61      2.64 o 
  -2   5  -3       25.88       22.97      2.25 o 
  -2   5  -3       25.88       21.84      2.16 o 
   2  -5   3       25.88       28.60      2.57 o 
   2  -5   3       25.88       27.28      2.25 o 
   2  -5   3       25.88       22.04      2.03 o 
   2  -5   3       25.88       27.70      2.80 o 
   2  -5   3       25.88       28.89      2.77 o 
   3  -5   3       22.87       29.34      3.22 o 
  -3   5  -3       22.87       27.44      2.77 o 
   3  -5   3       22.87       24.71      2.51 o 
  -3   5  -3       22.87       28.25      2.64 o 
   3  -5   3       22.87       32.07      3.28 o 
   3  -5   3       22.87       29.76      2.80 o 
   3  -5   3       22.87       31.69      2.93 o 
   3  -5   3       22.87       27.02      3.02 o 
   4  -5   3       69.09       84.41      5.18 o 
   4  -5   3       69.09       90.56      5.70 o 
   4  -5   3       69.09       84.19      5.95 o 
   4  -5   3       69.09       79.52      5.95 o 
  -4   5  -3       69.09       94.58      5.63 o 
  -4   5  -3       69.09       87.40      5.31 o 
   4  -5   3       69.09       94.13      5.50 o 
   5  -5   3      166.87      147.84      7.86 o 
   5  -5   3      166.87      133.38      8.57 o 
  -5   5  -3      166.87      129.68      7.50 o 
   5  -5   3      166.87      147.71      8.73 o 
  -5   5  -3      166.87      144.46      7.99 o 
   5  -5   3      166.87      125.24      7.28 o 
   5  -5   3      166.87      146.23      7.95 o 
  -6   5  -3       58.16       62.81      5.08 o 
   6  -5   3       58.16       66.76      6.11 o 
   6  -5   3       58.16       65.28      4.96 o 
  -6   5  -3       58.16       74.49      5.82 o 
   6  -5   3       58.16       58.72      5.76 o 
   6  -5   3       58.16       68.76      5.66 o 
   7  -5   3       43.89       49.51      5.76 o 
  -7   5  -3       43.89       35.90      4.50 o 
   7  -5   3       43.89       38.54      4.73 o 
   7  -5   3       43.89       27.57      4.92 o 
  -7   5  -3       43.89       33.46      4.25 o 
   7  -5   3       43.89       39.09      4.41 o 
   8  -5   3        2.92        2.99      2.83 o 
   8  -5   3        2.92        3.57      3.15 o 
  -8   5  -3        2.92        4.86      2.77 o 
  -8   5  -3        2.92        1.64      2.51 o 
   8  -5   3        2.92        2.61      2.48 o 
   9  -5   3        3.99        5.98      2.61 o 
   9  -5   3        3.99        6.11      3.83 o 
  -9   5  -3        3.99        7.88      3.35 o 
  -9   5  -3        3.99        2.99      2.93 o 
   9  -5   3        3.99       -0.74      2.70 o 
  -8  -4   3        1.95        1.93      1.35 o 
  -8  -4   3        1.95        1.32      1.77 o 
  -8  -4   3        1.95        2.35      2.64 o 
  -7  -4   3        3.77        2.89      1.22 o 
  -7  -4   3        3.77        4.08      1.87 o 
   7   4  -3        3.77       -6.72      6.72 o 
  -7  -4   3        3.77        4.05      2.35 o 
  -6  -4   3        3.18        2.41      1.13 o 
  -6  -4   3        3.18        1.87      1.03 o 
  -6  -4   3        3.18        3.12      1.58 o 
   6   4  -3        3.18        0.10      5.66 o 
  -6  -4   3        3.18        3.89      1.87 o 
  -5  -4   3        0.01        0.51      0.74 o 
   5   4  -3        0.01        1.48      4.28 o 
  -5  -4   3        0.01       -0.68      0.68 o 
   5   4  -3        0.01       -0.84      0.84 o 
  -5  -4   3        0.01       -0.93      0.93 o 
  -5  -4   3        0.01        0.77      1.45 o 
  -5  -4   3        0.01        0.32      1.32 o 
   4   4  -3       51.44       50.84      3.19 o 
   4   4  -3       51.44       48.23      7.05 o 
  -4  -4   3       51.44       47.65      3.12 o 
  -4  -4   3       51.44       49.94      3.41 o 
  -4  -4   3       51.44       51.58      2.45 o 
  -4  -4   3       51.44       51.16      2.38 o 
  -4  -4   3       51.44       52.48      3.67 o 
   3   4  -3        2.80        1.90      3.22 o 
   3   4  -3        2.80        4.05      1.00 o 
  -3  -4   3        2.80        3.12      0.90 o 
  -3  -4   3        2.80        2.93      1.09 o 
  -3  -4   3        2.80        3.47      1.09 o 
   2   4  -3      149.68      148.43     12.59 o 
   2   4  -3      149.68      157.99      6.18 o 
  -2  -4   3      149.68      163.21      6.57 o 
   2   4  -3      149.68      155.06      6.18 o 
  -2  -4   3      149.68      149.07      6.44 o 
  -1  -4   3      369.79      363.93     13.56 o 
   1   4  -3      369.79      353.86     12.69 o 
  -1  -4   3      369.79      355.02     13.56 o 
   1   4  -3      369.79      350.30     24.12 o 
   1   4  -3      369.79      351.92     12.85 o 
   1   4  -3      369.79      352.50     12.89 o 
   0   4  -3     1479.26     1649.88     56.22 o 
   0   4  -3     1479.26     1611.89     58.71 o 
   0  -4   3     1479.26     1583.74     59.00 o 
   0   4  -3     1479.26     1641.96     51.74 o 
   0  -4   3     1479.26     1601.45     55.73 o 
   0  -4   3     1479.26     1573.14     51.77 o 
   0  -4   3     1479.26     1634.17     58.84 o 
   0  -4   3     1479.26     1670.01     56.12 o 
   0  -4   3     1479.26     1592.32     56.12 o 
   0   4  -3     1479.26     1665.16     56.19 o 
  -1   4  -3       53.84       54.23      3.09 o 
   1  -4   3       53.84       57.83      3.54 o 
   1  -4   3       53.84       56.13      3.41 o 
  -1   4  -3       53.84       64.11      3.28 o 
  -1   4  -3       53.84       53.39      3.09 o 
   1  -4   3       53.84       54.71      2.90 o 
   1  -4   3       53.84       53.94      3.67 o 
  -2   4  -3      171.62      197.22      8.41 o 
   2  -4   3      171.62      187.68      8.15 o 
  -2   4  -3      171.62      203.79      8.48 o 
   2  -4   3      171.62      213.59      8.86 o 
   2  -4   3      171.62      189.51      8.99 o 
   2  -4   3      171.62      204.47      8.41 o 
   2  -4   3      171.62      193.96      9.02 o 
   2  -4   3      171.62      206.08      8.86 o 
  -2   4  -3      171.62      201.92      8.64 o 
   3  -4   3       64.51       86.16      4.67 o 
   3  -4   3       64.51       86.45      4.83 o 
  -3   4  -3       64.51       78.46      4.60 o 
   3  -4   3       64.51       79.33      4.86 o 
  -3   4  -3       64.51       81.94      4.60 o 
   3  -4   3       64.51       78.43      5.12 o 
  -3   4  -3       64.51       69.81      4.34 o 
   3  -4   3       64.51       75.76      5.09 o 
   3  -4   3       64.51       73.77      4.31 o 
   4  -4   3        0.95        0.29      1.38 o 
   4  -4   3        0.95       -0.71      0.93 o 
   4  -4   3        0.95        0.10      1.58 o 
  -4   4  -3        0.95        0.68      1.13 o 
   4  -4   3        0.95        1.87      1.77 o 
  -4   4  -3        0.95        0.58      1.42 o 
   4  -4   3        0.95        0.51      1.25 o 
   5  -4   3      131.22      174.53      8.47 o 
  -5   4  -3      131.22      145.98      7.95 o 
   5  -4   3      131.22      168.29      9.27 o 
   5  -4   3      131.22      158.86      8.34 o 
  -5   4  -3      131.22      159.08      8.60 o 
   5  -4   3      131.22      144.69      7.82 o 
   5  -4   3      131.22      166.29      9.30 o 
  -6   4  -3      128.63      138.01      7.95 o 
   6  -4   3      128.63      148.85      8.05 o 
  -6   4  -3      128.63      138.59      8.40 o 
   6  -4   3      128.63      138.55      8.98 o 
   6  -4   3      128.63      144.09      9.05 o 
   6  -4   3      128.63      135.53      7.92 o 
  -7   4  -3       17.17       13.12      3.02 o 
   7  -4   3       17.17       13.86      3.22 o 
   7  -4   3       17.17       26.15      4.25 o 
   7  -4   3       17.17       14.28      2.99 o 
  -7   4  -3       17.17       17.34      3.38 o 
   8  -4   3        8.96       13.96      3.51 o 
   8  -4   3        8.96        9.75      3.67 o 
  -8   4  -3        8.96        9.13      2.89 o 
   8  -4   3        8.96       12.87      3.12 o 
  -8   4  -3        8.96        8.81      3.18 o 
  -9   4  -3        1.90        3.44      2.61 o 
   9  -4   3        1.90       -0.48      2.77 o 
  -9   4  -3        1.90        4.25      3.15 o 
   9  -4   3        1.90        4.05      3.25 o 
   9  -4   3        1.90        5.27      2.64 o 
  -9  -3   3        6.58        3.99      3.02 o 
  -9  -3   3        6.58        5.24      1.48 o 
  -8  -3   3       11.75       10.29      2.06 o 
  -8  -3   3       11.75       10.16      3.22 o 
  -8  -3   3       11.75        9.39      2.83 o 
  -7  -3   3        0.67        1.64      1.32 o 
  -7  -3   3        0.67       -0.42      1.58 o 
  -7  -3   3        0.67        2.51      2.12 o 
  -6  -3   3       80.58       67.83      4.70 o 
  -6  -3   3       80.58       69.73      4.18 o 
  -6  -3   3       80.58       80.38      5.41 o 
   6   3  -3       80.58       66.29     10.39 o 
   5   3  -3       25.19       19.11      2.35 o 
  -5  -3   3       25.19       19.53      2.35 o 
   5   3  -3       25.19       21.55      2.48 o 
   5   3  -3       25.19       22.52      2.48 o 
  -5  -3   3       25.19       21.75      2.06 o 
  -5  -3   3       25.19       21.78      2.73 o 
   5   3  -3       25.19       24.93      6.69 o 
  -5  -3   3       25.19       23.93      2.22 o 
  -4  -3   3        5.68        4.89      1.13 o 
   4   3  -3        5.68        9.68      1.51 o 
  -4  -3   3        5.68        7.56      1.64 o 
   4   3  -3        5.68        6.88      4.15 o 
  -4  -3   3        5.68        8.59      1.32 o 
  -4  -3   3        5.68        7.88      1.51 o 
   4   3  -3        5.68        8.36      1.51 o 
  -4  -3   3        5.68        8.01      1.77 o 
   3   3  -3      175.58      182.28      7.51 o 
  -3  -3   3      175.58      187.60      7.15 o 
  -3  -3   3      175.58      179.28      7.47 o 
  -3  -3   3      175.58      190.08     14.47 o 
  -3  -3   3      175.58      182.09      7.93 o 
  -3  -3   3      175.58      177.64      7.09 o 
   3   3  -3      175.58      182.54      7.57 o 
  -3  -3   3      175.58      193.91      8.18 o 
   3   3  -3      175.58      179.35      7.54 o 
   3   3  -3      175.58      179.48     14.37 o 
  -2  -3   3       16.32       11.81      1.22 o 
  -2  -3   3       16.32       11.36      1.29 o 
  -2  -3   3       16.32       11.77      1.35 o 
   2   3  -3       16.32       12.00      3.41 o 
   2   3  -3       16.32       12.19      1.25 o 
   2   3  -3       16.32       14.35      1.35 o 
  -2  -3   3       16.32       13.00      1.00 o 
  -2  -3   3       16.32       12.35      1.00 o 
   2   3  -3       16.32       12.19      1.09 o 
  -2  -3   3       16.32       15.79      3.70 o 
   1   3  -3      608.95      586.78     20.87 o 
   1   3  -3      608.95      597.38     38.18 o 
  -1  -3   3      608.95      622.01     22.56 o 
   1   3  -3      608.95      614.26     22.30 o 
   1   3  -3      608.95      636.11     20.22 o 
   1   3  -3      608.95      601.20     21.49 o 
  -1  -3   3      608.95      602.85     22.56 o 
  -1  -3   3      608.95      622.14     21.29 o 
   1   3  -3      608.95      614.65     21.46 o 
  -1  -3   3      608.95      567.23     21.29 o 
   0   3  -3      488.94      481.46     31.48 o 
   0   3  -3      488.94      497.33     18.39 o 
   0   3  -3      488.94      501.31     16.61 o 
   0   3  -3      488.94      499.37     17.75 o 
   0  -3   3      488.94      507.66     17.62 o 
   0  -3   3      488.94      476.47     17.52 o 
   0  -3   3      488.94      511.12     18.62 o 
   0  -3   3      488.94      482.85     18.68 o 
   0  -3   3      488.94      487.61     16.64 o 
   0  -3   3      488.94      503.67     18.17 o 
   0   3  -3      488.94      489.01     17.75 o 
   1  -3   3      478.07      446.01     16.55 o 
   1  -3   3      478.07      419.30     17.39 o 
  -1   3  -3      478.07      477.48     16.77 o 
   1  -3   3      478.07      456.28     16.67 o 
  -1   3  -3      478.07      464.89     16.80 o 
   1  -3   3      478.07      474.76     17.03 o 
   1  -3   3      478.07      462.36     15.61 o 
  -1   3  -3      478.07      473.92     17.45 o 
   1  -3   3      478.07      443.71     17.65 o 
   2  -3   3        4.97        4.66      1.13 o 
  -2   3  -3        4.97        5.21      1.16 o 
   2  -3   3        4.97        4.54      1.29 o 
  -2   3  -3        4.97        5.66      1.16 o 
   2  -3   3        4.97        6.37      1.16 o 
  -2   3  -3        4.97        5.76      1.19 o 
   2  -3   3        4.97        4.89      1.35 o 
   2  -3   3        4.97        4.99      1.16 o 
   3  -3   3        0.53        5.18      1.45 o 
  -3   3  -3        0.53        2.86      1.19 o 
   3  -3   3        0.53        3.76      1.19 o 
   3  -3   3        0.53        2.64      1.13 o 
  -3   3  -3        0.53        3.92      1.25 o 
   3  -3   3        0.53        3.02      1.13 o 
   3  -3   3        0.53        1.87      1.38 o 
  -3   3  -3        0.53        4.54      1.29 o 
   3  -3   3        0.53        3.28      1.45 o 
  -4   3  -3       48.75       60.01      3.93 o 
   4  -3   3       48.75       47.72      3.80 o 
  -4   3  -3       48.75       49.30      3.76 o 
  -4   3  -3       48.75       46.72      3.54 o 
   4  -3   3       48.75       52.42      3.67 o 
   4  -3   3       48.75       56.28      4.02 o 
   4  -3   3       48.75       45.85      4.15 o 
   4  -3   3       48.75       44.18      4.18 o 
   5  -3   3       61.86       81.38      6.05 o 
   5  -3   3       61.86       85.92      5.34 o 
   5  -3   3       61.86       79.29      5.12 o 
   5  -3   3       61.86       72.15      5.76 o 
  -5   3  -3       61.86       90.17      5.66 o 
  -5   3  -3       61.86       70.57      4.92 o 
   5  -3   3       61.86       78.00      5.18 o 
   6  -3   3      192.00      167.48      8.73 o 
   6  -3   3      192.00      181.56      9.05 o 
  -6   3  -3      192.00      170.06      9.44 o 
   6  -3   3      192.00      185.39     10.18 o 
  -6   3  -3      192.00      168.00      8.95 o 
   7  -3   3        5.99        5.66      2.80 o 
  -7   3  -3        5.99        7.59      2.67 o 
   7  -3   3        5.99        7.69      2.41 o 
   7  -3   3        5.99        5.82      2.41 o 
  -7   3  -3        5.99        2.54      2.41 o 
   8  -3   3        0.97        0.58      1.83 o 
   8  -3   3        0.97        0.93      2.57 o 
  -8   3  -3        0.97       -0.68      2.19 o 
  -8   3  -3        0.97        1.42      1.99 o 
   8  -3   3        0.97        0.45      2.22 o 
   9  -3   3        0.49       -0.35      2.54 o 
  -9   3  -3        0.49        1.22      2.22 o 
  -9   3  -3        0.49       -0.77      2.51 o 
   9  -3   3        0.49        2.41      2.35 o 
 -10   3  -3        0.79       -0.96      3.02 o 
  10  -3   3        0.79        3.70      2.73 o 
 -10   3  -3        0.79        4.70      2.67 o 
  10  -3   3        0.79        1.74      3.15 o 
  -9  -2   3        0.47       -0.93      1.83 o 
  -9  -2   3        0.47       -0.64      1.32 o 
  -9  -2   3        0.47        0.48      2.51 o 
  -8  -2   3        0.39        1.03      2.51 o 
  -8  -2   3        0.39        1.19      1.90 o 
  -8  -2   3        0.39        0.87      1.54 o 
  -7  -2   3        7.42        4.63      1.77 o 
  -7  -2   3        7.42        8.91      2.70 o 
  -7  -2   3        7.42        6.56      2.28 o 
   6   2  -3        5.70        3.57      6.40 o 
  -6  -2   3        5.70        3.96      1.96 o 
  -6  -2   3        5.70        3.99      1.54 o 
   6   2  -3        5.70        1.93      1.64 o 
  -6  -2   3        5.70        4.73      1.77 o 
  -5  -2   3      171.16      150.42      8.15 o 
  -5  -2   3      171.16      160.63      7.99 o 
   5   2  -3      171.16      156.83     14.23 o 
   5   2  -3      171.16      149.23      7.73 o 
  -5  -2   3      171.16      148.20      7.05 o 
   5   2  -3      171.16      148.97      7.44 o 
  -5  -2   3      171.16      159.70      7.47 o 
  -4  -2   3       35.94       40.31      3.31 o 
   4   2  -3       35.94       35.45      3.09 o 
  -4  -2   3       35.94       40.38      3.41 o 
  -4  -2   3       35.94       40.25      2.80 o 
   4   2  -3       35.94       42.56      6.92 o 
  -4  -2   3       35.94       43.69      5.76 o 
  -4  -2   3       35.94       37.74      2.99 o 
   4   2  -3       35.94       37.19      2.93 o 
   3   2  -3       33.60       32.66      5.31 o 
   3   2  -3       33.60       29.57      2.28 o 
  -3  -2   3       33.60       32.11      4.99 o 
  -3  -2   3       33.60       31.11      2.38 o 
   3   2  -3       33.60       30.34      2.45 o 
  -3  -2   3       33.60       32.85      2.61 o 
  -3  -2   3       33.60       31.18      2.19 o 
   3   2  -3       33.60       28.67      2.32 o 
  -2  -2   3      424.88      461.85     17.04 o 
  -2  -2   3      424.88      483.71     30.71 o 
  -2  -2   3      424.88      462.11     17.07 o 
   2   2  -3      424.88      472.04     17.26 o 
   2   2  -3      424.88      474.56     17.97 o 
  -2  -2   3      424.88      465.44     18.10 o 
  -2  -2   3      424.88      499.90     17.10 o 
   2   2  -3      424.88      476.05     30.62 o 
   2   2  -3      424.88      483.90     17.26 o 
   1   2  -3       69.31       72.05      3.35 o 
  -1  -2   3       69.31       76.01      3.64 o 
  -1  -2   3       69.31       80.94      3.25 o 
   1   2  -3       69.31       70.19      6.79 o 
   1   2  -3       69.31       75.66      3.41 o 
   1   2  -3       69.31       77.56      3.44 o 
   1   2  -3       69.31       73.76      3.22 o 
   1   2  -3       69.31       73.79      3.35 o 
  -1  -2   3       69.31       71.22      3.54 o 
  -1  -2   3       69.31       74.79      6.89 o 
  -1  -2   3       69.31       70.80      3.22 o 
   0   2  -3      594.03      563.81     18.22 o 
   0  -2   3      594.03      571.57     20.04 o 
   0  -2   3      594.03      547.54     20.92 o 
   0   2  -3      594.03      565.69     20.79 o 
   0   2  -3      594.03      537.69     34.66 o 
   0  -2   3      594.03      555.66     19.81 o 
   0   2  -3      594.03      571.73     19.91 o 
   0  -2   3      594.03      546.43     18.22 o 
   0   2  -3      594.03      556.47     19.91 o 
   0   2  -3      594.03      567.32     20.79 o 
  -1   2  -3       15.37       19.05      1.58 o 
  -1   2  -3       15.37       19.69      1.61 o 
   1  -2   3       15.37       19.53      1.67 o 
   1  -2   3       15.37       18.50      1.48 o 
  -1   2  -3       15.37       19.30      1.67 o 
   1  -2   3       15.37       18.11      1.51 o 
   1  -2   3       15.37       21.88      1.87 o 
   1  -2   3       15.37       18.72      1.51 o 
   1  -2   3       15.37       16.99      1.67 o 
   2  -2   3        5.90        4.02      0.96 o 
   2  -2   3        5.90        2.28      1.13 o 
  -2   2  -3        5.90        5.15      1.06 o 
  -2   2  -3        5.90        2.86      0.93 o 
   2  -2   3        5.90        4.15      1.00 o 
   2  -2   3        5.90        4.15      1.03 o 
   2  -2   3        5.90        3.25      1.09 o 
  -2   2  -3        5.90        2.09      0.90 o 
  -3   2  -3       15.64       21.91      2.06 o 
   3  -2   3       15.64       17.92      1.93 o 
  -3   2  -3       15.64       18.75      2.03 o 
  -3   2  -3       15.64       16.08      2.03 o 
   3  -2   3       15.64       20.14      2.06 o 
   3  -2   3       15.64       16.89      2.32 o 
   3  -2   3       15.64       23.16      2.25 o 
   3  -2   3       15.64       17.53      1.96 o 
  -4   2  -3       10.13       10.52      1.87 o 
   4  -2   3       10.13       12.71      2.35 o 
  -4   2  -3       10.13       12.93      2.06 o 
   4  -2   3       10.13       10.39      1.80 o 
   4  -2   3       10.13       15.60      2.12 o 
  -4   2  -3       10.13       11.19      1.96 o 
   4  -2   3       10.13       12.00      1.99 o 
  -5   2  -3       21.36       11.42      2.22 o 
   5  -2   3       21.36       12.87      2.16 o 
   5  -2   3       21.36       11.29      2.06 o 
  -5   2  -3       21.36       13.22      2.48 o 
  -5   2  -3       21.36       12.22      2.32 o 
   5  -2   3       21.36        9.33      2.09 o 
   5  -2   3       21.36        6.24      2.22 o 
   6  -2   3       40.58       42.15      4.60 o 
   6  -2   3       40.58       49.87      3.99 o 
   6  -2   3       40.58       41.73      3.86 o 
  -6   2  -3       40.58       41.60      4.05 o 
  -6   2  -3       40.58       40.67      4.15 o 
   7  -2   3       23.41       39.66      4.83 o 
  -7   2  -3       23.41       30.75      4.05 o 
  -7   2  -3       23.41       35.74      4.12 o 
  -8   2  -3        0.26        1.13      2.12 o 
  -8   2  -3        0.26        3.47      2.19 o 
   8  -2   3        0.26       16.98      3.83 o 
   9  -2   3        0.22        0.90      2.25 o 
  -9   2  -3        0.22       -1.67      2.41 o 
  -9   2  -3        0.22       -1.80      1.80 o 
   9  -2   3        0.22       -2.28      2.28 o 
 -10   2  -3        5.12       10.32      3.96 o 
  10  -2   3        5.12        5.05      3.22 o 
 -10   2  -3        5.12        5.53      2.80 o 
  10  -2   3        5.12        9.20      3.57 o 
  -9  -1   3        0.18        1.45      1.32 o 
  -9  -1   3        0.18       -0.35      2.35 o 
  -9  -1   3        0.18        0.13      2.61 o 
  -8  -1   3        4.89        3.18      2.67 o 
  -8  -1   3        4.89        2.61      1.83 o 
  -8  -1   3        4.89        4.31      2.28 o 
  -7  -1   3       21.42       23.29      3.18 o 
  -7  -1   3       21.42       22.71      3.47 o 
  -7  -1   3       21.42       10.20      2.35 o 
  -6  -1   3        2.61        7.01      1.93 o 
  -6  -1   3        2.61        5.60      2.15 o 
   6   1  -3        2.61        4.25      1.83 o 
  -6  -1   3        2.61        5.76      1.77 o 
  -6  -1   3        2.61        4.25      1.77 o 
   5   1  -3        2.03        1.45      1.51 o 
  -5  -1   3        2.03        0.64      1.19 o 
   5   1  -3        2.03       -1.61      5.24 o 
   5   1  -3        2.03        1.42      1.29 o 
  -5  -1   3        2.03        0.77      1.09 o 
  -5  -1   3        2.03        1.45      1.25 o 
  -5  -1   3        2.03        1.45      1.54 o 
  -5  -1   3        2.03        1.58      1.54 o 
  -4  -1   3      469.84      471.15     18.99 o 
   4   1  -3      469.84      471.50     31.55 o 
   4   1  -3      469.84      472.31     18.18 o 
  -4  -1   3      469.84      485.07     31.20 o 
  -4  -1   3      469.84      478.42     19.35 o 
  -4  -1   3      469.84      500.93     18.12 o 
  -4  -1   3      469.84      465.24     17.89 o 
   4   1  -3      469.84      461.88     19.02 o 
  -4  -1   3      469.84      456.29     17.96 o 
   2   1  -3      143.31      150.42      6.32 o 
  -2  -1   3      143.31      155.90      6.73 o 
  -2  -1   3      143.31      155.16      6.83 o 
  -2  -1   3      143.31      147.81      6.28 o 
  -2  -1   3      143.31      157.67      6.28 o 
  -2  -1   3      143.31      149.16     11.60 o 
  -2  -1   3      143.31      149.97      6.28 o 
   2   1  -3      143.31      148.75      6.64 o 
   2   1  -3      143.31      149.29      6.35 o 
   2   1  -3      143.31      155.35     11.89 o 
  -1  -1   3      164.63      163.41      6.77 o 
  -1  -1   3      164.63      176.38     12.58 o 
   1   1  -3      164.63      186.15      6.97 o 
  -1  -1   3      164.63      183.99      7.32 o 
   1   1  -3      164.63      179.41      6.77 o 
  -1  -1   3      164.63      174.18      6.84 o 
   1   1  -3      164.63      176.38      7.22 o 
   1   1  -3      164.63      162.67     12.42 o 
   1   1  -3      164.63      170.09      7.19 o 
   1   1  -3      164.63      177.76      6.90 o 
   0  -1   3     1309.13     1269.48     43.24 o 
   0  -1   3     1309.13     1285.35     45.38 o 
   0   1  -3     1309.13     1249.76     39.12 o 
   0   1  -3     1309.13     1248.97     43.24 o 
   0  -1   3     1309.13     1253.88     39.21 o 
   0  -1   3     1309.13     1223.11     73.81 o 
   0  -1   3     1309.13     1217.21     43.27 o 
   0   1  -3     1309.13     1214.83     73.81 o 
   0   1  -3     1309.13     1253.39     43.30 o 
   0   1  -3     1309.13     1243.59     45.32 o 
   0   1  -3     1309.13     1243.76     45.32 o 
   0  -1   3     1309.13     1221.00     45.42 o 
  -1   1  -3      162.54      132.58      9.74 o 
   1  -1   3      162.54      136.52      5.68 o 
   1  -1   3      162.54      139.00      5.71 o 
   1  -1   3      162.54      132.52      6.07 o 
  -1   1  -3      162.54      143.23      6.07 o 
  -1   1  -3      162.54      140.36      5.74 o 
  -1   1  -3      162.54      132.58      5.90 o 
   1  -1   3      162.54      135.23      5.81 o 
  -1   1  -3      162.54      140.42      5.78 o 
   1  -1   3      162.54      147.14      6.00 o 
   2  -1   3       65.33       63.95      3.35 o 
   2  -1   3       65.33       60.60      3.32 o 
   2  -1   3       65.33       79.79      3.54 o 
   2  -1   3       65.33       62.79      3.45 o 
  -2   1  -3       65.33       61.18      3.35 o 
  -2   1  -3       65.33       61.47      3.54 o 
  -2   1  -3       65.33       57.22      3.35 o 
  -2   1  -3       65.33       59.60      3.28 o 
   2  -1   3       65.33       57.80      3.54 o 
   4  -1   3       36.13       33.91      3.28 o 
  -4   1  -3       36.13       27.83      2.73 o 
   4  -1   3       36.13       26.71      2.57 o 
   4  -1   3       36.13       29.99      2.83 o 
  -4   1  -3       36.13       28.86      2.64 o 
  -4   1  -3       36.13       23.39      2.67 o 
   4  -1   3       36.13       29.22      2.61 o 
   7  -1   3        9.68       22.68      3.06 o 
  -7   1  -3        9.68        1.25      5.40 o 
   7  -1   3        9.68       24.00      3.35 o 
  -7   1  -3        9.68       12.42      3.02 o 
   7  -1   3        9.68       32.29      4.50 o 
  -7   1  -3        9.68       15.18      2.89 o 
  -8   1  -3        2.83        4.66      2.35 o 
  -8   1  -3        2.83        6.69      2.73 o 
   8  -1   3        2.83       13.32      3.12 o 
   8  -1   3        2.83       10.55      2.89 o 
   8  -1   3        2.83       14.15      3.86 o 
   9  -1   3        4.52       10.94      3.12 o 
  -9   1  -3        4.52        7.11      3.31 o 
  -9   1  -3        4.52        9.81      3.09 o 
   9  -1   3        4.52        8.20      2.93 o 
 -10   1  -3        4.84       12.22      3.35 o 
 -10   1  -3        4.84        7.98      3.35 o 
  -9   0   3        2.10       -1.96      2.48 o 
  -9   0   3        2.10        1.90      1.74 o 
  -8   0   3        1.57       -1.32      1.64 o 
  -8   0   3        1.57        1.03      1.77 o 
  -8   0   3        1.57        2.99      2.67 o 
  -7   0   3       12.04        9.59      2.38 o 
  -7   0   3       12.04        7.27      2.57 o 
  -7   0   3       12.04       12.16      2.80 o 
   7   0  -3       12.04        9.91      2.48 o 
  -6   0   3        1.97        2.83      1.99 o 
  -6   0   3        1.97        2.61      1.67 o 
  -6   0   3        1.97        2.48      1.54 o 
   6   0  -3        1.97        1.77      1.42 o 
   6   0  -3        1.97        0.93      1.87 o 
  -6   0   3        1.97        4.25      1.80 o 
  -5   0   3       48.42       57.11      4.34 o 
  -5   0   3       48.42       46.04      3.64 o 
   5   0  -3       48.42       46.46      4.21 o 
  -5   0   3       48.42       55.76      4.02 o 
  -5   0   3       48.42       57.98      3.99 o 
  -5   0   3       48.42       53.47      4.28 o 
   5   0  -3       48.42       51.67      3.93 o 
  -4   0   3      102.47      106.46      5.60 o 
  -4   0   3      102.47      104.59      5.92 o 
  -4   0   3      102.47       99.32      5.41 o 
   4   0  -3      102.47      104.79      5.57 o 
   4   0  -3      102.47      104.53     11.01 o 
   4   0  -3      102.47      110.55      6.08 o 
  -4   0   3      102.47      110.61      5.63 o 
  -4   0   3      102.47      109.75      6.15 o 
  -4   0   3      102.47      113.80      9.75 o 
  -3   0   3       19.88       18.59      2.06 o 
  -3   0   3       19.88       17.92      1.90 o 
   3   0  -3       19.88       16.18      2.12 o 
  -3   0   3       19.88       14.70      2.06 o 
  -3   0   3       19.88       16.99      1.83 o 
   3   0  -3       19.88       19.37      1.93 o 
  -3   0   3       19.88       16.79      1.90 o 
  -3   0   3       19.88       22.87      4.09 o 
   3   0  -3       19.88       16.54      1.90 o 
   3   0  -3       19.88       23.48      5.47 o 
   2   0  -3      522.52      515.96     33.37 o 
  -2   0   3      522.52      523.70     19.28 o 
  -2   0   3      522.52      565.20     20.60 o 
  -2   0   3      522.52      523.67     19.37 o 
  -2   0   3      522.52      526.04     33.27 o 
  -2   0   3      522.52      512.59     20.28 o 
   2   0  -3      522.52      538.99     19.44 o 
   2   0  -3      522.52      537.15     19.47 o 
  -2   0   3      522.52      538.18     19.18 o 
   2   0  -3      522.52      528.98     20.44 o 
   1   0  -3        1.48        1.70      0.68 o 
  -1   0   3        1.48        1.80      1.80 o 
  -1   0   3        1.48        2.96      0.80 o 
   1   0  -3        1.48        1.45      0.77 o 
   1   0  -3        1.48        5.56      0.90 o 
   1   0  -3        1.48        3.12      0.80 o 
  -1   0   3        1.48        2.86      0.80 o 
  -1   0   3        1.48        1.80      0.68 o 
   1   0  -3        1.48       -1.00      2.38 o 
  -1   0   3        1.48        1.90      0.74 o 
  -1   0   3        1.48        2.28      0.80 o 
   1   0  -3        1.48        1.42      0.68 o 
   0   0   3      228.67      210.70      8.37 o 
   0   0   3      228.67      209.08      7.95 o 
   0   0   3      228.67      202.91     13.71 o 
   0   0  -3      228.67      205.76      7.95 o 
   0   0  -3      228.67      203.20     13.77 o 
   0   0   3      228.67      200.42      8.34 o 
   0   0  -3      228.67      203.78      8.34 o 
   0   0  -3      228.67      206.69      6.82 o 
   0   0  -3      228.67      213.64      8.02 o 
   0   0  -3      228.67      215.03      8.40 o 
   0   0   3      228.67      201.94      7.92 o 
  -1   0  -3      693.46      722.55     43.21 o 
  -1   0  -3      693.46      721.27     26.88 o 
  -1   0  -3      693.46      711.12     25.64 o 
  -1   0  -3      693.46      701.15     26.78 o 
   1   0   3      693.46      704.78     26.91 o 
   1   0   3      693.46      698.97     25.61 o 
  -1   0  -3      693.46      730.58     25.64 o 
   1   0   3      693.46      735.91     25.64 o 
  -1   0  -3      693.46      731.01     25.67 o 
   1   0   3      693.46      731.37     43.21 o 
   1   0   3      693.46      751.09     26.85 o 
  -2   0  -3       38.16       33.22      2.45 o 
   2   0   3       38.16       37.21      2.38 o 
  -2   0  -3       38.16       34.82      2.45 o 
   2   0   3       38.16       35.57      2.29 o 
  -2   0  -3       38.16       31.19      2.29 o 
   2   0   3       38.16       37.30      2.19 o 
   2   0   3       38.16       35.21      2.35 o 
  -2   0  -3       38.16       32.06      3.19 o 
  -2   0  -3       38.16       34.92      2.35 o 
   2   0   3       38.16       35.85      2.57 o 
  -3   0  -3      266.23      304.02     11.04 o 
   3   0   3      266.23      260.79     10.40 o 
  -3   0  -3      266.23      246.17     10.98 o 
  -3   0  -3      266.23      244.59     10.33 o 
  -3   0  -3      266.23      236.93     10.94 o 
   4   0   3      158.62      340.09     14.14 o 
   4   0   3      158.62      354.81     15.08 o 
   4   0   3      158.62      377.43     13.40 o 
   5   0   3     1370.80     1436.88     53.05 o 
  -5   0  -3     1370.80     1343.57     52.56 o 
  -5   0  -3     1370.80     1441.21     50.28 o 
   5   0   3     1370.80     1414.64     50.32 o 
  -5   0  -3     1370.80     1317.52     50.02 o 
   5   0   3     1370.80     1473.97     48.39 o 
  -6   0  -3      140.45      167.46      8.44 o 
  -6   0  -3      140.45      172.26      8.56 o 
   6   0   3      140.45      184.24      9.63 o 
   6   0   3      140.45      165.92      8.60 o 
  -6   0  -3      140.45      163.57     12.72 o 
   6   0   3      140.45      178.19      7.82 o 
  -6   0  -3      140.45      150.27      8.79 o 
  -7   0  -3      293.25      304.42     13.66 o 
   7   0   3      293.25      274.48     13.60 o 
  -7   0  -3      293.25      316.21     20.72 o 
   7   0   3      293.25      307.09     12.79 o 
  -7   0  -3      293.25      338.96     14.18 o 
   7   0   3      293.25      346.80     15.40 o 
  -7   0  -3      293.25      257.49     13.99 o 
   8   0   3        7.05       11.45      3.60 o 
   8   0   3        7.05        8.91      2.67 o 
  -8   0  -3        7.05        6.75      3.12 o 
   8   0   3        7.05        6.27      2.41 o 
  -8   0  -3        7.05       11.00      2.77 o 
   9   0   3        2.02        1.64      2.25 o 
   9   0   3        2.02       -0.06      1.99 o 
  -9   0  -3        2.02        1.22      2.15 o 
  -9   0  -3        2.02        1.67      2.80 o 
 -10   0  -3        5.29        1.74      2.15 o 
 -10   0  -3        5.29        7.43      3.67 o 
  -9   1   3        3.60        1.32      3.09 o 
  -9   1   3        3.60        7.08      2.61 o 
  -8   1   3        1.77        1.74      2.06 o 
  -8   1   3        1.77        0.23      2.61 o 
  -8   1   3        1.77        0.48      1.99 o 
  -7   1   3        3.38        3.06      2.54 o 
   7  -1  -3        3.38        3.06      1.99 o 
  -7   1   3        3.38        5.37      2.38 o 
  -7   1   3        3.38        3.67      2.06 o 
   6  -1  -3       54.03       52.06      4.83 o 
  -6   1   3       54.03       46.65      3.99 o 
  -6   1   3       54.03       44.08      3.99 o 
  -6   1   3       54.03       48.13      4.60 o 
   6  -1  -3       54.03       51.13      4.28 o 
  -6   1   3       54.03       48.33      4.18 o 
  -5   1   3        4.13        2.28      1.42 o 
  -5   1   3        4.13        1.48      1.42 o 
   5  -1  -3        4.13        2.38      1.42 o 
  -5   1   3        4.13        2.51      1.64 o 
   5  -1  -3        4.13        5.05      2.12 o 
  -5   1   3        4.13        1.87      1.35 o 
  -4   1   3        7.57        1.42      1.13 o 
  -4   1   3        7.57        4.47      2.93 o 
   4  -1  -3        7.57        3.02      1.32 o 
  -4   1   3        7.57        2.22      1.51 o 
  -4   1   3        7.57        3.28      1.35 o 
  -4   1   3        7.57        4.70      1.58 o 
   4  -1  -3        7.57        2.35      1.67 o 
  -4   1   3        7.57        4.70      1.54 o 
   2  -1  -3        1.93        3.57      3.31 o 
  -2   1   3        1.93        0.84      0.90 o 
  -2   1   3        1.93        1.90      0.96 o 
  -2   1   3        1.93        1.61      0.93 o 
   2  -1  -3        1.93       -0.64      0.64 o 
   2  -1  -3        1.93        0.77      0.96 o 
   2  -1  -3        1.93        0.77      0.93 o 
  -2   1   3        1.93       -0.10      0.64 o 
  -2   1   3        1.93        1.99      0.90 o 
   1  -1  -3      601.47      570.40     20.78 o 
   1  -1  -3      601.47      549.75     35.47 o 
  -1   1   3      601.47      574.23     20.48 o 
  -1   1   3      601.47      576.35     21.78 o 
   1  -1  -3      601.47      568.87     20.42 o 
   1  -1  -3      601.47      609.74     21.85 o 
  -1   1   3      601.47      580.09     20.81 o 
  -1   1   3      601.47      563.57     35.28 o 
   1  -1  -3      601.47      575.60     20.78 o 
   1  -1  -3      601.47      550.08     21.82 o 
  -1   1   3      601.47      605.77     21.95 o 
  -1   1   3      601.47      590.29     20.78 o 
   0  -1  -3        0.00        1.06      0.61 o 
   0  -1  -3        0.00       -0.42      0.45 o 
   0   1   3        0.00        0.58      0.55 o 
   0   1   3        0.00        0.32      0.48 o 
   0  -1  -3        0.00       -0.51      2.32 o 
   0   1   3        0.00       -0.23      0.42 o 
   0  -1  -3        0.00        0.39      0.45 o 
   0  -1  -3        0.00        0.35      0.48 o 
   0   1   3        0.00        0.64      0.55 o 
  -1  -1  -3     4978.25     4710.25    163.74 o 
  -1  -1  -3     4978.25     4863.19    171.58 o 
   1   1   3     4978.25     4754.27    163.63 o 
  -1  -1  -3     4978.25     4849.47    163.67 o 
   1   1   3     4978.25     4979.92    171.51 o 
  -1  -1  -3     4978.25     4693.08    277.76 o 
  -1  -1  -3     4978.25     4745.68    171.65 o 
   1   1   3     4978.25     4625.04    277.40 o 
   1   1   3     4978.25     4778.15    171.72 o 
   1   1   3     4978.25     4814.04    163.77 o 
   2   1   3     4725.47     4496.81    168.01 o 
  -2  -1  -3     4725.47     4551.77    167.91 o 
  -2  -1  -3     4725.47     4832.91    168.05 o 
  -2  -1  -3     4725.47     4521.33    160.17 o 
   2   1   3     4725.47     4630.44    155.81 o 
  -2  -1  -3     4725.47     4848.12    160.24 o 
  -2  -1  -3     4725.47     4518.92    275.21 o 
   2   1   3     4725.47     4644.78    160.24 o 
  -2  -1  -3     4725.47     4814.12    155.56 o 
   2   1   3     4725.47     4754.66    160.20 o 
   2   1   3     4725.47     4813.87    167.77 o 
   3   1   3       16.22       89.66      3.86 o 
  -3  -1  -3       16.22       74.76      4.25 o 
  -3  -1  -3       16.22      100.08      3.86 o 
   3   1   3       16.22       82.20      4.50 o 
  -3  -1  -3       16.22       91.56      4.89 o 
   3   1   3       16.22       88.08      4.92 o 
   4   1   3     1478.98     1583.42     53.23 o 
   4   1   3     1478.98     1558.47     58.23 o 
  -4  -1  -3     1478.98     1407.32     57.77 o 
  -4  -1  -3     1478.98     1612.16     55.45 o 
   4   1   3     1478.98     1496.71     55.32 o 
   4   1   3     1478.98     1680.29     55.61 o 
  -4  -1  -3     1478.98     1658.06     58.52 o 
  -4  -1  -3     1478.98     1688.21     58.52 o 
  -4  -1  -3     1478.98     1480.53     55.19 o 
   5   1   3       12.54        9.23      2.25 o 
   5   1   3       12.54       11.87      2.77 o 
  -5  -1  -3       12.54       13.67      2.57 o 
  -5  -1  -3       12.54       18.85      2.57 o 
  -5  -1  -3       12.54       27.82      3.15 o 
  -5  -1  -3       12.54       19.94      2.70 o 
  -6  -1  -3     1711.85     1746.42     58.76 o 
   6   1   3     1711.85     1642.59     58.60 o 
  -6  -1  -3     1711.85     1594.78     58.37 o 
  -6  -1  -3     1711.85     1624.95     61.37 o 
   6   1   3     1711.85     1653.50     56.06 o 
  -6  -1  -3     1711.85     1607.84     96.01 o 
   6   1   3     1711.85     1603.90     61.60 o 
  -7  -1  -3        3.44        0.51      2.06 o 
  -7  -1  -3        3.44        1.80      2.22 o 
   7   1   3        3.44        1.13      2.35 o 
   7   1   3        3.44        0.68      1.70 o 
  -7  -1  -3        3.44       -0.58      1.54 o 
  -7  -1  -3        3.44        5.98      2.12 o 
   7   1   3        3.44       -0.26      1.58 o 
   8   1   3       43.41       44.81      4.60 o 
  -8  -1  -3       43.41       38.03      4.09 o 
   8   1   3       43.41       36.80      3.99 o 
  -8  -1  -3       43.41       39.70      4.63 o 
  -9  -1  -3        0.47        0.00      2.48 o 
  -9  -1  -3        0.47       -0.39      1.93 o 
 -10  -1  -3       11.45        5.60      3.35 o 
 -10  -1  -3       11.45       10.68      2.83 o 
  -9   2   3        0.71        2.89      2.38 o 
  -9   2   3        0.71        3.51      3.06 o 
  -8   2   3        0.53        0.84      1.80 o 
  -8   2   3        0.53       -0.77      2.38 o 
   8  -2  -3        0.53       -0.71      1.90 o 
  -7   2   3       14.04       15.79      3.06 o 
   7  -2  -3       14.04       18.82      3.31 o 
  -7   2   3       14.04       16.08      3.67 o 
  -7   2   3       14.04       17.53      3.06 o 
  -6   2   3        0.18        0.32      1.99 o 
  -6   2   3        0.18        0.71      1.74 o 
   6  -2  -3        0.18       -0.39      2.03 o 
   6  -2  -3        0.18       -0.80      1.54 o 
  -6   2   3        0.18        0.48      1.58 o 
  -6   2   3        0.18       -0.71      1.54 o 
  -5   2   3      286.26      293.48     13.47 o 
  -5   2   3      286.26      324.69     13.22 o 
  -5   2   3      286.26      302.12     12.93 o 
   5  -2  -3      286.26      283.85     12.89 o 
  -5   2   3      286.26      283.52     12.80 o 
   5  -2  -3      286.26      298.16     13.92 o 
  -4   2   3      121.22      106.38      5.83 o 
   4  -2  -3      121.22      104.39      5.83 o 
  -4   2   3      121.22      105.22      5.83 o 
   4  -2  -3      121.22      101.29      6.34 o 
  -4   2   3      121.22      105.67      5.76 o 
  -4   2   3      121.22      107.48      6.02 o 
   3  -2  -3       19.50       21.43      2.54 o 
  -3   2   3       19.50       20.17      2.38 o 
  -3   2   3       19.50       21.46      2.25 o 
  -3   2   3       19.50       24.29      2.41 o 
  -3   2   3       19.50       25.38      2.44 o 
   3  -2  -3       19.50       22.07      2.28 o 
   3  -2  -3       19.50       27.79      2.61 o 
  -2   2   3      328.86      329.87     13.12 o 
   2  -2  -3      328.86      341.92     13.15 o 
  -2   2   3      328.86      345.44     13.15 o 
  -2   2   3      328.86      364.53     14.09 o 
  -2   2   3      328.86      339.59     22.68 o 
   2  -2  -3      328.86      332.74     13.92 o 
  -2   2   3      328.86      341.82     13.05 o 
   2  -2  -3      328.86      327.96     13.15 o 
  -2   2   3      328.86      331.71     13.70 o 
  -1   2   3       30.05       26.39      4.38 o 
   1  -2  -3       30.05       28.29      2.03 o 
   1  -2  -3       30.05       24.23      1.90 o 
  -1   2   3       30.05       27.90      1.96 o 
  -1   2   3       30.05       25.26      2.03 o 
  -1   2   3       30.05       26.84      2.06 o 
  -1   2   3       30.05       27.03      2.03 o 
   1  -2  -3       30.05       25.49      2.12 o 
   1  -2  -3       30.05       25.39      2.00 o 
  -1   2   3       30.05       31.92      2.25 o 
   1  -2  -3       30.05       28.38      2.00 o 
   0  -2  -3     1616.16     1933.56     69.29 o 
   0  -2  -3     1616.16     1962.85     60.02 o 
   0  -2  -3     1616.16     1943.82     69.19 o 
   0   2   3     1616.16     1786.78     69.09 o 
   0   2   3     1616.16     1903.30     65.93 o 
   0   2   3     1616.16     1816.17    111.64 o 
   0  -2  -3     1616.16     1967.27     66.00 o 
   0  -2  -3     1616.16     1886.29     66.03 o 
   0   2   3     1616.16     1967.00     69.22 o 
   0   2   3     1616.16     1895.72     66.00 o 
  -1  -2  -3      881.06      845.87     32.42 o 
   1   2   3      881.06      891.29     32.39 o 
   1   2   3      881.06      866.11     30.91 o 
  -1  -2  -3      881.06      822.95     30.88 o 
   1   2   3      881.06      945.00     52.10 o 
  -1  -2  -3      881.06      929.51     32.55 o 
  -1  -2  -3      881.06      911.89     30.98 o 
   1   2   3      881.06      835.13     30.91 o 
   1   2   3      881.06      847.71     32.39 o 
   2   2   3     1117.93     1081.72     37.70 o 
   2   2   3     1117.93     1026.65     63.43 o 
  -2  -2  -3     1117.93     1114.60     36.22 o 
   2   2   3     1117.93     1084.90     37.70 o 
   2   2   3     1117.93     1107.98     39.37 o 
   2   2   3     1117.93     1077.89     37.73 o 
  -2  -2  -3     1117.93     1040.35     39.47 o 
   2   2   3     1117.93     1059.04     39.54 o 
  -2  -2  -3     1117.93     1035.73     37.63 o 
  -2  -2  -3     1117.93     1075.46     37.63 o 
  -2  -2  -3     1117.93     1095.43     39.60 o 
  -3  -2  -3      835.87      830.89     28.59 o 
  -3  -2  -3      835.87      794.55     30.06 o 
   3   2   3      835.87      785.15     27.07 o 
   3   2   3      835.87      780.01     28.53 o 
  -3  -2  -3      835.87      842.53     27.00 o 
   3   2   3      835.87      799.33     28.56 o 
   3   2   3      835.87      798.16     29.99 o 
  -3  -2  -3      835.87      780.53     29.83 o 
  -3  -2  -3      835.87      746.89     28.37 o 
   4   2   3     1191.93     1295.57     46.40 o 
   4   2   3     1191.93     1265.40     44.21 o 
   4   2   3     1191.93     1316.65     48.74 o 
  -4  -2  -3     1191.93     1252.75     48.48 o 
  -4  -2  -3     1191.93     1413.35     46.49 o 
  -4  -2  -3     1191.93     1327.95     48.94 o 
   4   2   3     1191.93     1292.90     46.43 o 
  -4  -2  -3     1191.93     1319.74     46.27 o 
  -5  -2  -3      312.34      269.29     11.35 o 
   5   2   3      312.34      263.13     12.22 o 
  -5  -2  -3      312.34      278.16     12.13 o 
  -5  -2  -3      312.34      285.64     12.55 o 
  -5  -2  -3      312.34      268.07     11.55 o 
   5   2   3      312.34      281.52     11.68 o 
   5   2   3      312.34      274.74     10.26 o 
  -6  -2  -3       96.34       83.40      6.24 o 
  -6  -2  -3       96.34       90.90      5.47 o 
  -6  -2  -3       96.34       85.52      5.21 o 
   6   2   3       96.34       80.18      4.31 o 
  -6  -2  -3       96.34      103.38      6.34 o 
   6   2   3       96.34       92.70      5.57 o 
   6   2   3       96.34       83.01      5.83 o 
  -6  -2  -3       96.34       85.01      5.60 o 
   7   2   3       75.41       68.90      4.47 o 
   7   2   3       75.41       71.08      5.44 o 
  -7  -2  -3       75.41       82.25      6.34 o 
   7   2   3       75.41       82.28      6.18 o 
  -7  -2  -3       75.41       89.39      5.79 o 
  -7  -2  -3       75.41       85.92      6.15 o 
  -7  -2  -3       75.41       81.22      5.28 o 
  -8  -2  -3       10.55       12.80      3.12 o 
   8   2   3       10.55        5.44      2.16 o 
   8   2   3       10.55       12.51      2.70 o 
  -8  -2  -3       10.55        9.17      2.44 o 
  -9  -2  -3        0.76        1.09      2.48 o 
  -9  -2  -3        0.76       -1.19      1.80 o 
 -10  -2  -3        0.08        0.96      2.80 o 
 -10  -2  -3        0.08        0.55      1.45 o 
  -9   3   3        0.45       -0.42      1.87 o 
  -9   3   3        0.45        0.96      2.67 o 
  -8   3   3        5.71        4.25      2.38 o 
  -8   3   3        5.71        1.06      2.57 o 
   8  -3  -3        5.71        4.02      2.51 o 
  -7   3   3        0.25        1.19      2.38 o 
   7  -3  -3        0.25        2.48      2.64 o 
  -7   3   3        0.25        2.86      1.99 o 
   7  -3  -3        0.25        1.00      1.87 o 
  -7   3   3        0.25        3.44      2.25 o 
  -6   3   3       18.93       29.72      3.63 o 
   6  -3  -3       18.93       21.17      4.09 o 
  -6   3   3       18.93       17.60      3.44 o 
   6  -3  -3       18.93       24.38      3.38 o 
  -6   3   3       18.93       26.44      3.47 o 
  -5   3   3       27.47       28.34      3.28 o 
   5  -3  -3       27.47       24.71      3.15 o 
  -5   3   3       27.47       28.31      3.28 o 
  -5   3   3       27.47       23.55      3.25 o 
  -5   3   3       27.47       33.33      3.41 o 
   4  -3  -3      179.51      183.23      8.83 o 
   4  -3  -3      179.51      187.83      9.66 o 
  -4   3   3      179.51      188.90      8.79 o 
  -4   3   3      179.51      193.18      8.89 o 
  -4   3   3      179.51      174.60      9.08 o 
  -4   3   3      179.51      181.36      8.73 o 
  -3   3   3       21.78       59.77      4.05 o 
  -3   3   3       21.78       70.42      8.24 o 
  -3   3   3       21.78       49.51      4.02 o 
   3  -3  -3       21.78       79.36      4.89 o 
  -3   3   3       21.78       72.61      4.28 o 
   3  -3  -3       21.78       83.93      4.54 o 
   2  -3  -3      272.47      251.27     11.07 o 
  -2   3   3      272.47      259.28     10.29 o 
  -2   3   3      272.47      241.27     10.20 o 
  -2   3   3      272.47      246.08     10.26 o 
  -2   3   3      272.47      239.07     10.68 o 
   2  -3  -3      272.47      271.32     10.46 o 
   2  -3  -3      272.47      258.02     10.42 o 
  -1   3   3        3.48        2.19      0.90 o 
   1  -3  -3        3.48        2.51      0.87 o 
   1  -3  -3        3.48        1.45      0.77 o 
  -1   3   3        3.48        2.44      0.90 o 
   1  -3  -3        3.48        1.00      0.77 o 
  -1   3   3        3.48        0.90      0.64 o 
   1  -3  -3        3.48        0.68      0.87 o 
   1  -3  -3        3.48       -0.16      0.77 o 
  -1   3   3        3.48        2.38      0.87 o 
  -1   3   3        3.48        1.51      0.77 o 
   0   3   3        3.22        3.80      0.90 o 
   0  -3  -3        3.22        3.09      0.80 o 
   0   3   3        3.22        3.35      0.90 o 
   0   3   3        3.22        3.86      0.87 o 
   0   3   3        3.22        3.02      0.84 o 
   0  -3  -3        3.22        4.34      0.90 o 
   0  -3  -3        3.22        3.60      1.00 o 
   0  -3  -3        3.22        2.93      0.84 o 
   0  -3  -3        3.22        3.54      0.68 o 
   0  -3  -3        3.22        0.80      0.58 o 
   0   3   3        3.22        3.38      0.64 o 
  -1  -3  -3      152.47      149.19      6.26 o 
   1   3   3      152.47      155.18      5.61 o 
   1   3   3      152.47      159.31      6.58 o 
   1   3   3      152.47      157.64      6.35 o 
   1   3   3      152.47      157.15      6.58 o 
  -1  -3  -3      152.47      147.70      6.61 o 
  -1  -3  -3      152.47      158.73      6.71 o 
   1   3   3      152.47      145.74      6.26 o 
  -1  -3  -3      152.47      157.15      6.29 o 
   2   3   3       85.54       67.73      3.41 o 
  -2  -3  -3       85.54       67.89      3.32 o 
  -2  -3  -3       85.54       67.15      3.32 o 
  -2  -3  -3       85.54       74.39      3.74 o 
   2   3   3       85.54       63.19      3.32 o 
   2   3   3       85.54       68.24      3.54 o 
  -2  -3  -3       85.54       62.00      3.51 o 
  -3  -3  -3        6.40        4.66      1.29 o 
   3   3   3        6.40        4.25      1.19 o 
   3   3   3        6.40        5.73      1.19 o 
  -3  -3  -3        6.40        5.98      1.13 o 
   3   3   3        6.40        3.70      1.16 o 
  -3  -3  -3        6.40        5.21      1.09 o 
  -3  -3  -3        6.40        4.86      1.29 o 
   4   3   3      349.48      295.95     12.07 o 
  -4  -3  -3      349.48      319.03     12.11 o 
  -4  -3  -3      349.48      310.28     12.98 o 
   4   3   3      349.48      307.28     12.14 o 
  -4  -3  -3      349.48      294.69     11.78 o 
   4   3   3      349.48      298.21     12.59 o 
  -4  -3  -3      349.48      292.82     12.49 o 
   5   3   3      123.23      143.41      5.51 o 
  -5  -3  -3      123.23      143.51      7.70 o 
  -5  -3  -3      123.23      151.01      6.92 o 
  -5  -3  -3      123.23      137.81      7.24 o 
   5   3   3      123.23      145.92      7.37 o 
  -5  -3  -3      123.23      131.88      6.57 o 
   5   3   3      123.23      144.25      6.99 o 
  -5  -3  -3      123.23      161.38      7.86 o 
  -6  -3  -3       81.37      101.92      6.57 o 
  -6  -3  -3       81.37       89.89      5.28 o 
   6   3   3       81.37       98.03      5.73 o 
   6   3   3       81.37       92.85      4.22 o 
   6   3   3       81.37       98.03      6.11 o 
  -6  -3  -3       81.37       95.55      5.54 o 
  -6  -3  -3       81.37       93.49      5.92 o 
  -7  -3  -3        0.02       -0.29      1.38 o 
  -7  -3  -3        0.02        3.67      2.25 o 
   7   3   3        0.02       -1.16      1.16 o 
   7   3   3        0.02        4.37      2.03 o 
  -7  -3  -3        0.02       -0.03      1.54 o 
  -8  -3  -3       46.28       41.60      3.99 o 
  -8  -3  -3       46.28       53.31      5.02 o 
  -9  -3  -3        4.21        3.35      2.57 o 
  -9  -3  -3        4.21        2.32      1.80 o 
 -10  -3  -3        1.73        6.05      2.06 o 
 -10  -3  -3        1.73        7.37      3.57 o 
  -9   4   3        1.58        0.74      2.86 o 
   9  -4  -3        1.58        3.60      3.15 o 
  -8   4   3        2.78        4.99      3.09 o 
   8  -4  -3        2.78        1.48      2.22 o 
  -8   4   3        2.78        4.25      2.41 o 
   7  -4  -3       31.87       31.53      4.25 o 
  -7   4   3       31.87       34.45      4.34 o 
   7  -4  -3       31.87       38.76      5.18 o 
  -7   4   3       31.87       36.67      4.76 o 
  -6   4   3       14.63       20.07      3.28 o 
  -6   4   3       14.63       18.30      3.25 o 
   6  -4  -3       14.63       14.76      3.63 o 
   6  -4  -3       14.63       15.83      3.02 o 
  -6   4   3       14.63       20.81      3.54 o 
   5  -4  -3      135.33      174.85      8.56 o 
  -5   4   3      135.33      139.31      8.47 o 
  -4   4   3      103.61      105.01      6.08 o 
  -4   4   3      103.61      103.17      6.37 o 
   4  -4  -3      103.61      100.79      6.02 o 
   4  -4  -3      103.61      104.07      6.73 o 
  -4   4   3      103.61      129.05      6.53 o 
  -4   4   3      103.61      110.38      6.18 o 
   3  -4  -3      325.66      295.83     13.78 o 
  -3   4   3      325.66      315.16     12.97 o 
  -3   4   3      325.66      298.90     13.29 o 
  -3   4   3      325.66      332.13     13.03 o 
   3  -4  -3      325.66      348.71     13.20 o 
   3  -4  -3      325.66      300.28     12.94 o 
  -3   4   3      325.66      300.32     12.74 o 
   2  -4  -3      147.69      129.00      6.48 o 
  -2   4   3      147.69      140.85      6.64 o 
  -2   4   3      147.69      142.53      6.93 o 
   2  -4  -3      147.69      146.01      6.67 o 
  -2   4   3      147.69      145.40      6.67 o 
  -2   4   3      147.69      141.79      6.60 o 
   2  -4  -3      147.69      138.44      7.22 o 
  -1   4   3        8.27        8.97      1.45 o 
  -1   4   3        8.27        7.75      1.35 o 
   1  -4  -3        8.27        8.85      1.38 o 
   1  -4  -3        8.27        3.44      0.90 o 
  -1   4   3        8.27        6.95      1.38 o 
   1  -4  -3        8.27        5.56      1.35 o 
   1  -4  -3        8.27        8.49      1.29 o 
   1  -4  -3        8.27        8.91      1.45 o 
  -1   4   3        8.27        6.82      1.29 o 
   1  -4  -3        8.27        8.72      1.67 o 
   0   4   3      244.89      225.37      8.13 o 
   0   4   3      244.89      232.86      9.04 o 
   0  -4  -3      244.89      234.99      8.23 o 
   0  -4  -3      244.89      228.24      9.01 o 
   0  -4  -3      244.89      221.47      9.01 o 
   0   4   3      244.89      219.14      9.30 o 
   0  -4  -3      244.89      227.73      9.59 o 
   0  -4  -3      244.89      231.86      9.52 o 
   0   4   3      244.89      228.53      9.07 o 
   0  -4  -3      244.89      228.37      8.97 o 
  -1  -4  -3      139.52      123.66      5.64 o 
   1   4   3      139.52      125.92      5.38 o 
   1   4   3      139.52      119.99      5.45 o 
  -1  -4  -3      139.52      124.73      5.25 o 
  -1  -4  -3      139.52      117.80      5.22 o 
   1   4   3      139.52      123.95      5.32 o 
   1   4   3      139.52      121.47      4.96 o 
  -1  -4  -3      139.52      124.53      5.64 o 
  -2  -4  -3      573.00      521.83     19.54 o 
  -2  -4  -3      573.00      542.02     20.65 o 
   2   4   3      573.00      553.66     19.74 o 
   2   4   3      573.00      557.93     20.52 o 
   2   4   3      573.00      547.73     19.71 o 
  -3  -4  -3      363.11      370.33     13.79 o 
   3   4   3      363.11      387.51     14.11 o 
   3   4   3      363.11      372.26     14.05 o 
   3   4   3      363.11      365.09     14.50 o 
  -3  -4  -3      363.11      359.05     14.60 o 
   4   4   3      155.55      171.85      7.38 o 
  -4  -4  -3      155.55      169.66      7.67 o 
  -4  -4  -3      155.55      162.09      6.99 o 
  -4  -4  -3      155.55      157.45      7.83 o 
   4   4   3      155.55      169.34      7.57 o 
  -5  -4  -3        7.70       12.48      2.06 o 
  -5  -4  -3        7.70       11.00      1.64 o 
  -5  -4  -3        7.70       13.70      2.25 o 
  -5  -4  -3        7.70       13.35      1.74 o 
  -5  -4  -3        7.70       13.54      2.19 o 
   5   4   3        7.70       12.87      1.96 o 
   5   4   3        7.70       15.60      2.12 o 
  -6  -4  -3        6.56        6.43      2.12 o 
   6   4   3        6.56        9.94      2.06 o 
  -6  -4  -3        6.56       12.29      1.99 o 
   6   4   3        6.56       11.51      2.19 o 
  -6  -4  -3        6.56       14.09      2.70 o 
  -6  -4  -3        6.56        9.68      1.77 o 
  -7  -4  -3       16.62       21.65      2.54 o 
  -7  -4  -3       16.62       13.48      2.86 o 
   7   4   3       16.62       23.71      3.02 o 
  -8  -4  -3       33.69       36.74      4.38 o 
  -8  -4  -3       33.69       32.72      3.38 o 
  -9  -4  -3        1.21        0.06      1.48 o 
  -9  -4  -3        1.21        1.35      2.48 o 
 -10  -4  -3        0.37        1.74      1.42 o 
 -10  -4  -3        0.37       -1.61      2.57 o 
   8  -5  -3        3.95        5.15      2.70 o 
  -8   5   3        3.95        4.60      2.61 o 
  -8   5   3        3.95        2.86      2.64 o 
   7  -5  -3        0.69        9.01      3.67 o 
  -7   5   3        0.69       -1.00      2.32 o 
   7  -5  -3        0.69        0.64      2.03 o 
  -7   5   3        0.69        0.55      1.93 o 
  -6   5   3        0.24       -1.83      1.83 o 
  -6   5   3        0.24        0.39      1.77 o 
   6  -5  -3        0.24       -1.96      2.57 o 
   6  -5  -3        0.24       -1.32      1.32 o 
  -6   5   3        0.24        0.16      1.67 o 
  -5   5   3       19.45       22.65      3.18 o 
   5  -5  -3       19.45       29.34      3.54 o 
  -5   5   3       19.45       26.89      3.57 o 
  -5   5   3       19.45       26.38      3.31 o 
   5  -5  -3       19.45       25.67      3.92 o 
   4  -5  -3        2.77        5.44      2.38 o 
   4  -5  -3        2.77        5.76      1.83 o 
  -4   5   3        2.77        2.38      1.61 o 
  -4   5   3        2.77        4.08      1.64 o 
  -4   5   3        2.77        4.18      1.80 o 
   3  -5  -3       26.67       39.12      3.31 o 
   3  -5  -3       26.67       33.62      3.70 o 
  -3   5   3       26.67       38.03      3.38 o 
  -3   5   3       26.67       35.23      3.12 o 
   3  -5  -3       26.67       40.66      3.38 o 
  -3   5   3       26.67       28.73      3.09 o 
   2  -5  -3      145.71      171.46      8.63 o 
  -2   5   3      145.71      175.78      7.92 o 
   2  -5  -3      145.71      181.99      7.92 o 
  -2   5   3      145.71      170.01      8.12 o 
  -2   5   3      145.71      174.46      7.86 o 
  -2   5   3      145.71      156.55      7.76 o 
   2  -5  -3      145.71      169.79      7.89 o 
   2  -5  -3      145.71      182.57      8.41 o 
  -1   5   3      470.84      491.12     18.04 o 
   1  -5  -3      470.84      463.89     19.08 o 
   1  -5  -3      470.84      474.72     17.79 o 
  -1   5   3      470.84      474.95     18.72 o 
   1  -5  -3      470.84      514.46     19.05 o 
   1  -5  -3      470.84      496.58     18.01 o 
   1  -5  -3      470.84      443.45     17.88 o 
  -1   5   3      470.84      480.09     17.79 o 
   1  -5  -3      470.84      495.06     16.49 o 
  -1   5   3      470.84      452.99     17.92 o 
   0   5   3       83.75       81.65      3.86 o 
   0  -5  -3       83.75       80.52      4.06 o 
   0  -5  -3       83.75       83.29      3.99 o 
   0   5   3       83.75       78.88      4.09 o 
   0  -5  -3       83.75       73.18      3.80 o 
   0  -5  -3       83.75       77.34      3.96 o 
   0   5   3       83.75       77.18      4.06 o 
   0  -5  -3       83.75       71.38      4.25 o 
   0  -5  -3       83.75       84.13      4.35 o 
   0   5   3       83.75       79.56      4.09 o 
   1   5   3      148.88      180.22      6.90 o 
  -1  -5  -3      148.88      173.97      7.64 o 
   1   5   3      148.88      173.97      7.28 o 
  -1  -5  -3      148.88      172.88      7.09 o 
   1   5   3      148.88      171.56      7.15 o 
   1   5   3      148.88      174.68      7.19 o 
  -2  -5  -3        0.12       -0.64      0.84 o 
  -2  -5  -3        0.12       -0.35      0.55 o 
   2   5   3        0.12       -0.29      0.58 o 
   2   5   3        0.12        0.16      0.64 o 
  -2  -5  -3        0.12       -0.42      0.48 o 
  -2  -5  -3        0.12        0.00      0.61 o 
   2   5   3        0.12        1.45      0.84 o 
   2   5   3        0.12        0.23      0.68 o 
  -2  -5  -3        0.12       -0.55      0.55 o 
  -3  -5  -3        9.34       10.55      1.25 o 
  -3  -5  -3        9.34        8.85      1.13 o 
   3   5   3        9.34       11.42      1.48 o 
   3   5   3        9.34       12.74      1.35 o 
  -3  -5  -3        9.34       10.52      1.58 o 
  -3  -5  -3        9.34        7.27      1.45 o 
   3   5   3        9.34       12.16      1.51 o 
   4   5   3        5.38        7.72      1.42 o 
  -4  -5  -3        5.38        6.37      1.51 o 
  -4  -5  -3        5.38        6.21      1.09 o 
  -4  -5  -3        5.38        2.83      1.03 o 
   4   5   3        5.38        8.20      1.90 o 
   4   5   3        5.38        8.14      1.38 o 
  -4  -5  -3        5.38        8.59      1.25 o 
   5   5   3       75.83       98.09      5.21 o 
  -5  -5  -3       75.83       91.33      4.57 o 
  -5  -5  -3       75.83      103.53      4.86 o 
  -5  -5  -3       75.83       91.72      5.34 o 
   5   5   3       75.83       94.94      5.12 o 
   5   5   3       75.83       91.85      6.82 o 
  -6  -5  -3       62.52       58.72      4.76 o 
  -6  -5  -3       62.52       48.14      4.09 o 
  -6  -5  -3       62.52       54.64      3.60 o 
   6   5   3       62.52       58.43      4.09 o 
  -6  -5  -3       62.52       51.00      3.35 o 
  -7  -5  -3       60.95       60.52      4.86 o 
  -7  -5  -3       60.95       52.09      3.70 o 
  -8  -5  -3        1.73       -0.29      1.99 o 
  -8  -5  -3        1.73        1.09      1.45 o 
  -9  -5  -3        0.46       -0.29      1.45 o 
  -9  -5  -3        0.46       -0.87      2.22 o 
 -10  -5  -3        0.00        2.09      2.89 o 
 -10  -5  -3        0.00        1.90      1.42 o 
   8  -6  -3        3.85        2.77      2.41 o 
  -8   6   3        3.85        3.09      2.83 o 
  -8   6   3        3.85        5.18      2.70 o 
   8  -6  -3        3.85        5.47      3.22 o 
   7  -6  -3        0.26        4.50      3.22 o 
  -7   6   3        0.26       -1.74      1.96 o 
   7  -6  -3        0.26        3.60      2.12 o 
  -7   6   3        0.26       -1.45      1.64 o 
   6  -6  -3        7.57        7.56      3.35 o 
  -6   6   3        7.57        7.56      2.64 o 
   6  -6  -3        7.57        4.44      2.09 o 
  -6   6   3        7.57        6.05      2.77 o 
  -5   6   3        5.37        2.67      1.99 o 
  -5   6   3        5.37        1.54      1.90 o 
   5  -6  -3        5.37        2.67      1.87 o 
   5  -6  -3        5.37        1.87      2.41 o 
  -5   6   3        5.37        3.60      2.16 o 
  -4   6   3        1.95        2.99      1.70 o 
   4  -6  -3        1.95        4.47      2.22 o 
  -4   6   3        1.95        4.15      1.96 o 
   4  -6  -3        1.95        1.67      1.42 o 
  -4   6   3        1.95        2.15      1.54 o 
  -3   6   3       23.90       19.91      2.64 o 
   3  -6  -3       23.90       21.97      2.67 o 
  -3   6   3       23.90       19.88      2.64 o 
   3  -6  -3       23.90       24.13      2.83 o 
  -3   6   3       23.90       25.00      2.83 o 
   3  -6  -3       23.90       25.51      3.35 o 
  -2   6   3       78.88       95.92      5.44 o 
  -2   6   3       78.88       88.74      5.25 o 
   2  -6  -3       78.88       93.89      5.31 o 
   2  -6  -3       78.88       94.95      5.25 o 
   2  -6  -3       78.88       83.78      4.80 o 
   2  -6  -3       78.88       89.77      5.83 o 
   2  -6  -3       78.88      103.16      5.57 o 
  -2   6   3       78.88       98.81      5.34 o 
   1  -6  -3       17.52       16.70      2.32 o 
   1  -6  -3       17.52       13.99      1.90 o 
   1  -6  -3       17.52       15.44      2.09 o 
  -1   6   3       17.52       15.31      1.93 o 
  -1   6   3       17.52       17.11      1.99 o 
   1  -6  -3       17.52       14.28      1.80 o 
  -1   6   3       17.52       16.15      1.93 o 
   1  -6  -3       17.52       16.63      1.96 o 
  -1   6   3       17.52       15.89      1.96 o 
   0   6   3       44.68       46.21      2.96 o 
   0  -6  -3       44.68       43.83      3.19 o 
   0  -6  -3       44.68       45.18      2.86 o 
   0  -6  -3       44.68       48.75      3.06 o 
   0   6   3       44.68       49.33      3.02 o 
   0   6   3       44.68       47.69      2.96 o 
   0  -6  -3       44.68       49.59      3.12 o 
   0  -6  -3       44.68       48.01      2.96 o 
   0  -6  -3       44.68       45.60      3.28 o 
   1   6   3       36.95       28.44      2.16 o 
   1   6   3       36.95       28.60      2.06 o 
  -1  -6  -3       36.95       34.85      2.35 o 
  -1  -6  -3       36.95       21.62      1.71 o 
   1   6   3       36.95       34.91      2.32 o 
  -1  -6  -3       36.95       30.31      2.09 o 
  -1  -6  -3       36.95       28.35      2.38 o 
  -1  -6  -3       36.95       28.48      2.16 o 
  -2  -6  -3       46.85       46.24      2.38 o 
  -2  -6  -3       46.85       42.80      2.90 o 
  -2  -6  -3       46.85       44.21      2.93 o 
   2   6   3       46.85       42.41      2.41 o 
   2   6   3       46.85       41.61      2.64 o 
   2   6   3       46.85       44.25      2.67 o 
  -2  -6  -3       46.85       44.82      2.41 o 
  -2  -6  -3       46.85       38.71      2.28 o 
   3   6   3        0.27       -0.45      0.71 o 
  -3  -6  -3        0.27       -0.23      0.55 o 
  -3  -6  -3        0.27       -0.13      0.96 o 
  -3  -6  -3        0.27       -0.51      0.93 o 
   3   6   3        0.27        0.35      0.74 o 
  -3  -6  -3        0.27       -0.48      0.61 o 
  -3  -6  -3        0.27        0.06      0.55 o 
   4   6   3      176.89      170.17      6.80 o 
  -4  -6  -3      176.89      155.42      6.41 o 
   4   6   3      176.89      160.25     11.63 o 
  -4  -6  -3      176.89      158.38      7.54 o 
  -4  -6  -3      176.89      165.79      7.76 o 
   4   6   3      176.89      171.84      7.31 o 
  -4  -6  -3      176.89      167.14      6.54 o 
  -5  -6  -3        0.01        0.00      0.80 o 
   5   6   3        0.01        0.26      0.74 o 
   5   6   3        0.01       -1.16      1.61 o 
   5   6   3        0.01       -0.93      0.93 o 
  -5  -6  -3        0.01       -0.64      1.13 o 
  -5  -6  -3        0.01        0.19      0.74 o 
  -5  -6  -3        0.01        2.06      1.54 o 
   6   6   3       46.89       58.30      5.79 o 
  -6  -6  -3       46.89       66.50      3.60 o 
  -6  -6  -3       46.89       56.24      3.31 o 
   6   6   3       46.89       63.25      4.21 o 
  -6  -6  -3       46.89       61.42      4.44 o 
  -7  -6  -3        3.96       -0.80      1.00 o 
  -7  -6  -3        3.96        3.92      2.03 o 
  -8  -6  -3        0.89        0.42      1.22 o 
  -8  -6  -3        0.89        0.96      2.25 o 
  -9  -6  -3        0.60        2.44      1.48 o 
  -9  -6  -3        0.60        3.41      2.73 o 
   8  -7  -3        2.06        2.28      3.80 o 
  -8   7   3        2.06        3.47      3.09 o 
  -8   7   3        2.06        0.90      2.70 o 
   8  -7  -3        2.06        5.02      2.83 o 
   8  -7  -3        2.06        1.64      2.83 o 
  -7   7   3        0.77        1.96      2.15 o 
   7  -7  -3        0.77        4.95      3.80 o 
  -7   7   3        0.77       -1.16      2.38 o 
   7  -7  -3        0.77        1.87      2.67 o 
   7  -7  -3        0.77       -1.74      1.74 o 
  -6   7   3        0.47       -1.93      1.93 o 
  -6   7   3        0.47        1.45      2.06 o 
   6  -7  -3        0.47        0.84      2.09 o 
   6  -7  -3        0.47       -2.77      2.77 o 
   5  -7  -3       25.73       42.17      4.47 o 
   5  -7  -3       25.73       32.62      4.70 o 
  -5   7   3       25.73       37.28      4.34 o 
  -5   7   3       25.73       43.23      4.44 o 
   4  -7  -3        0.43        0.93      2.15 o 
   4  -7  -3        0.43        0.10      1.48 o 
   4  -7  -3        0.43        0.90      1.42 o 
  -4   7   3        0.43        0.45      1.77 o 
  -4   7   3        0.43       -0.13      1.51 o 
  -4   7   3        0.43        0.55      1.58 o 
  -3   7   3       37.71       36.19      3.60 o 
   3  -7  -3       37.71       37.22      4.12 o 
   3  -7  -3       37.71       37.90      3.51 o 
  -3   7   3       37.71       44.78      3.73 o 
  -3   7   3       37.71       39.54      3.51 o 
   3  -7  -3       37.71       35.00      3.44 o 
   2  -7  -3        1.22        3.83      1.48 o 
  -2   7   3        1.22        3.51      1.45 o 
   2  -7  -3        1.22        4.37      1.48 o 
  -2   7   3        1.22        1.32      1.32 o 
   2  -7  -3        1.22        4.12      1.61 o 
  -2   7   3        1.22        1.80      1.42 o 
   2  -7  -3        1.22        4.21      2.03 o 
   2  -7  -3        1.22        2.54      1.45 o 
   1  -7  -3        4.52        3.63      1.58 o 
   1  -7  -3        4.52        7.75      1.51 o 
   1  -7  -3        4.52        4.08      1.48 o 
  -1   7   3        4.52        6.34      1.48 o 
   1  -7  -3        4.52        5.85      1.99 o 
  -1   7   3        4.52        6.88      1.54 o 
   1  -7  -3        4.52        5.50      1.45 o 
  -1   7   3        4.52        6.82      1.58 o 
   0  -7  -3       57.80       42.93      2.90 o 
   0  -7  -3       57.80       54.48      3.57 o 
   0  -7  -3       57.80       53.55      3.44 o 
   0  -7  -3       57.80       52.00      3.70 o 
   0  -7  -3       57.80       52.84      3.22 o 
   0  -7  -3       57.80       46.92      3.41 o 
   0   7   3       57.80       56.57      3.41 o 
   0   7   3       57.80       53.36      3.25 o 
   0  -7  -3       57.80       49.94      3.28 o 
  -1  -7  -3       66.65       76.34      4.06 o 
  -1  -7  -3       66.65       76.21      4.09 o 
   1   7   3       66.65       75.37      3.80 o 
  -1  -7  -3       66.65       74.41      3.80 o 
   1   7   3       66.65       78.62      4.06 o 
  -1  -7  -3       66.65       83.39      3.77 o 
  -1  -7  -3       66.65       79.75      4.47 o 
   2   7   3       37.52       35.52      1.93 o 
  -2  -7  -3       37.52       37.71      2.73 o 
  -2  -7  -3       37.52       32.43      2.35 o 
  -2  -7  -3       37.52       31.88      1.90 o 
   2   7   3       37.52       36.65      2.48 o 
  -2  -7  -3       37.52       35.07      2.70 o 
  -2  -7  -3       37.52       35.17      1.93 o 
  -3  -7  -3       67.36       70.38      4.25 o 
   3   7   3       67.36       80.04      4.09 o 
  -3  -7  -3       67.36       80.16      3.51 o 
  -3  -7  -3       67.36       79.65      4.41 o 
  -4  -7  -3        3.67        6.08      1.48 o 
   4   7   3        3.67        5.24      1.32 o 
  -4  -7  -3        3.67        5.24      1.58 o 
   5   7   3        5.09        3.06      2.28 o 
   5   7   3        5.09        3.92      1.32 o 
  -5  -7  -3        5.09        2.32      1.51 o 
  -5  -7  -3        5.09        2.67      1.54 o 
  -6  -7  -3       57.31       66.02      2.99 o 
   6   7   3       57.31       66.60      6.11 o 
  -6  -7  -3       57.31       62.00      4.57 o 
  -7  -7  -3        6.64        5.92      1.06 o 
  -7  -7  -3        6.64        7.27      2.32 o 
  -8  -7  -3        0.40       -0.80      2.06 o 
  -8  -7  -3        0.40        2.06      1.00 o 
  -9  -7  -3       10.82       10.81      3.22 o 
   8  -8  -3        5.36        1.90      4.05 o 
   8  -8  -3        5.36       12.25      3.41 o 
   8  -8  -3        5.36        6.98      3.54 o 
  -8   8   3        5.36        4.82      2.99 o 
   7  -8  -3        1.82        2.51      2.28 o 
   7  -8  -3        1.82        2.19      3.76 o 
  -7   8   3        1.82        3.57      2.77 o 
   7  -8  -3        1.82       -0.61      2.57 o 
   6  -8  -3       38.14       34.84      5.57 o 
  -6   8   3       38.14       28.41      4.15 o 
   6  -8  -3       38.14       32.30      4.63 o 
   6  -8  -3       38.14       40.50      4.70 o 
  -6   8   3       38.14       35.39      4.63 o 
   5  -8  -3        1.95        3.09      3.12 o 
   5  -8  -3        1.95        1.51      2.09 o 
   5  -8  -3        1.95        0.55      2.15 o 
  -5   8   3        1.95        4.57      2.38 o 
  -5   8   3        1.95        4.73      2.70 o 
   4  -8  -3      295.01      307.49     14.21 o 
  -4   8   3      295.01      314.26     14.24 o 
   4  -8  -3      295.01      329.57     14.34 o 
  -4   8   3      295.01      308.94     14.53 o 
   4  -8  -3      295.01      319.96     14.50 o 
   4  -8  -3      295.01      317.22     15.79 o 
  -3   8   3      110.96      105.13      6.60 o 
  -3   8   3      110.96      105.32      6.47 o 
   3  -8  -3      110.96      105.45      6.60 o 
   3  -8  -3      110.96      108.22      6.53 o 
   3  -8  -3      110.96      102.62      6.24 o 
   3  -8  -3      110.96      115.40      6.47 o 
   3  -8  -3      110.96      111.11      7.47 o 
  -3   8   3      110.96      115.30      6.63 o 
   2  -8  -3       51.77       54.18      4.12 o 
  -2   8   3       51.77       43.08      3.76 o 
   2  -8  -3       51.77       44.05      3.99 o 
  -2   8   3       51.77       44.56      3.86 o 
  -2   8   3       51.77       52.83      4.02 o 
   2  -8  -3       51.77       49.97      3.76 o 
   2  -8  -3       51.77       42.44      3.83 o 
   2  -8  -3       51.77       42.41      4.34 o 
   2  -8  -3       51.77       47.49      3.70 o 
   1  -8  -3       87.87       84.04      4.86 o 
  -1   8   3       87.87       88.51      5.02 o 
  -1   8   3       87.87       82.94      4.96 o 
   1  -8  -3       87.87       86.84      5.12 o 
  -1   8   3       87.87       95.98      5.09 o 
   1  -8  -3       87.87       82.98      5.15 o 
   1  -8  -3       87.87       97.88      5.02 o 
   1  -8  -3       87.87       84.23      5.73 o 
   1  -8  -3       87.87       90.35      5.47 o 
   0  -8  -3        0.09        1.83      1.32 o 
   0  -8  -3        0.09       -0.61      0.90 o 
   0  -8  -3        0.09        0.03      1.03 o 
   0  -8  -3        0.09       -1.22      1.32 o 
   0   8   3        0.09       -0.84      0.84 o 
   0   8   3        0.09       -0.77      0.77 o 
   0  -8  -3        0.09       -0.16      1.03 o 
   0  -8  -3        0.09       -0.55      0.93 o 
   0  -8  -3        0.09        0.00      0.42 o 
  -1  -8  -3       11.86       13.03      1.32 o 
   1   8   3       11.86       11.13      1.58 o 
  -1  -8  -3       11.86       14.25      1.74 o 
  -1  -8  -3       11.86       11.32      1.77 o 
   1   8   3       11.86       11.90      1.35 o 
  -1  -8  -3       11.86       11.61      1.74 o 
  -1  -8  -3       11.86       10.65      1.83 o 
  -1  -8  -3       11.86       12.09      1.38 o 
  -2  -8  -3       32.09       40.86      1.83 o 
  -2  -8  -3       32.09       41.28      3.02 o 
   2   8   3       32.09       40.57      2.77 o 
  -2  -8  -3       32.09       39.57      3.02 o 
  -2  -8  -3       32.09       37.80      2.70 o 
  -2  -8  -3       32.09       42.14      2.90 o 
  -3  -8  -3      152.35      146.93      6.25 o 
  -3  -8  -3      152.35      147.96      7.05 o 
   3   8   3      152.35      152.24      6.63 o 
  -3  -8  -3      152.35      155.59      7.18 o 
  -4  -8  -3        1.04        3.44      1.45 o 
  -4  -8  -3        1.04        4.08      1.45 o 
   4   8   3        1.04        2.96      1.16 o 
   5   8   3       66.56       68.92      7.40 o 
  -5  -8  -3       66.56       77.39      4.96 o 
  -5  -8  -3       66.56       74.04      4.70 o 
  -6  -8  -3        3.18       -0.06      1.45 o 
  -7  -8  -3        0.25       -1.06      1.87 o 
  -8  -8  -3        2.58        4.92      2.61 o 
  -9  -8  -3        9.47        2.57      2.61 o 
   7  -9  -3        3.89        3.54      3.31 o 
   7  -9  -3        3.89        7.20      2.73 o 
   7  -9  -3        3.89        4.15      4.12 o 
  -7   9   3        3.89        1.09      2.28 o 
  -6   9   3        3.46       -0.13      2.41 o 
   6  -9  -3        3.46        5.95      3.12 o 
   6  -9  -3        3.46        7.17      3.83 o 
   6  -9  -3        3.46        2.51      2.44 o 
  -5   9   3       48.79       48.87      4.99 o 
   5  -9  -3       48.79       42.66      4.66 o 
   5  -9  -3       48.79       49.83      5.89 o 
   5  -9  -3       48.79       37.22      4.79 o 
   4  -9  -3        1.42        5.73      2.48 o 
  -4   9   3        1.42        0.93      1.99 o 
   4  -9  -3        1.42       -1.87      1.87 o 
  -4   9   3        1.42        0.80      2.25 o 
   4  -9  -3        1.42       -0.06      2.83 o 
   4  -9  -3        1.42        3.44      2.19 o 
   3  -9  -3      122.26      137.48      8.95 o 
   3  -9  -3      122.26      139.73      8.11 o 
   3  -9  -3      122.26      132.14      7.60 o 
  -3   9   3      122.26      139.96      7.85 o 
  -3   9   3      122.26      128.50      7.73 o 
  -3   9   3      122.26      128.69      7.66 o 
   3  -9  -3      122.26      138.28      7.69 o 
   3  -9  -3      122.26      147.91      7.76 o 
  -2   9   3      291.25      281.71     12.38 o 
   2  -9  -3      291.25      278.55     12.41 o 
   2  -9  -3      291.25      292.93     13.89 o 
   2  -9  -3      291.25      291.41     12.38 o 
   2  -9  -3      291.25      299.57     12.31 o 
  -2   9   3      291.25      275.65     12.60 o 
  -2   9   3      291.25      292.83     12.76 o 
   2  -9  -3      291.25      274.88     12.76 o 
   1  -9  -3        1.21       -0.55      1.93 o 
   1  -9  -3        1.21       -0.06      1.45 o 
   1  -9  -3        1.21       -0.16      1.54 o 
   1  -9  -3        1.21        0.03      1.58 o 
   1  -9  -3        1.21        2.28      1.90 o 
  -1   9   3        1.21        1.58      1.58 o 
   1  -9  -3        1.21       -0.13      1.09 o 
  -1   9   3        1.21        0.00      1.38 o 
   0  -9  -3      128.86      116.93      6.41 o 
   0  -9  -3      128.86      121.79      5.79 o 
   0  -9  -3      128.86      118.47      6.37 o 
   0   9   3      128.86      119.34      5.73 o 
   0  -9  -3      128.86      118.86      6.76 o 
   0   9   3      128.86      109.72      5.92 o 
   0  -9  -3      128.86      126.04      5.63 o 
  -1  -9  -3        7.42        9.42      1.77 o 
  -1  -9  -3        7.42        6.92      1.13 o 
  -1  -9  -3        7.42       10.10      1.09 o 
   1   9   3        7.42        3.70      1.29 o 
  -1  -9  -3        7.42        5.47      1.70 o 
  -1  -9  -3        7.42        5.28      1.48 o 
  -1  -9  -3        7.42        9.26      1.83 o 
  -2  -9  -3        0.72        1.48      1.19 o 
  -2  -9  -3        0.72        1.83      1.32 o 
  -2  -9  -3        0.72       -1.25      1.25 o 
  -2  -9  -3        0.72        1.74      1.13 o 
   2   9   3        0.72        1.93      1.19 o 
  -3  -9  -3       42.03       43.01      2.99 o 
  -3  -9  -3       42.03       47.65      3.41 o 
   3   9   3       42.03       45.14      3.02 o 
  -3  -9  -3       42.03       42.05      3.31 o 
  -3  -9  -3       42.03       44.98      3.06 o 
  -4  -9  -3        0.45       -0.93      1.22 o 
  -4  -9  -3        0.45       -0.96      1.29 o 
   5   9   3       20.00       29.75      5.28 o 
  -5  -9  -3       20.00       19.53      2.51 o 
  -6  -9  -3        9.92       12.03      2.32 o 
  -7  -9  -3       13.79       13.45      2.83 o 
  -8  -9  -3        2.09        1.09      2.19 o 
   7 -10  -3        0.49        0.61      2.93 o 
   7 -10  -3        0.49        6.37      3.76 o 
  -7  10   3        0.49       -0.74      2.51 o 
   6 -10  -3        0.06        0.55      3.44 o 
   6 -10  -3        0.06        0.23      2.77 o 
   6 -10  -3        0.06       -0.87      2.38 o 
  -6  10   3        0.06        3.54      2.57 o 
   6 -10  -3        0.06        2.83      2.61 o 
   5 -10  -3        0.00        1.74      2.35 o 
  -5  10   3        0.00        1.48      2.03 o 
   5 -10  -3        0.00       -0.48      1.61 o 
   5 -10  -3        0.00        4.60      3.63 o 
   5 -10  -3        0.00        0.84      2.25 o 
   4 -10  -3       20.53       18.21      3.63 o 
   4 -10  -3       20.53       16.31      4.21 o 
  -4  10   3       20.53       14.22      3.12 o 
   4 -10  -3       20.53       17.08      3.41 o 
   4 -10  -3       20.53       20.20      3.44 o 
  -3  10   3       51.07       50.22      4.76 o 
   3 -10  -3       51.07       53.79      5.69 o 
   3 -10  -3       51.07       53.73      5.08 o 
   3 -10  -3       51.07       54.18      4.73 o 
   3 -10  -3       51.07       49.48      4.79 o 
   2 -10  -3        0.37        0.10      2.03 o 
   2 -10  -3        0.37       -0.68      2.57 o 
  -2  10   3        0.37        0.00      1.80 o 
  -2  10   3        0.37        1.87      1.87 o 
   2 -10  -3        0.37        0.77      1.96 o 
   2 -10  -3        0.37        0.42      1.74 o 
   1 -10  -3      137.39      133.31      6.82 o 
   1 -10  -3      137.39      126.71      7.44 o 
  -1  10   3      137.39      141.45      7.28 o 
   1 -10  -3      137.39      128.06      7.47 o 
   1 -10  -3      137.39      143.87      8.34 o 
   0 -10  -3      126.78      140.22      6.21 o 
   0 -10  -3      126.78      138.07      7.53 o 
   0 -10  -3      126.78      128.70      7.63 o 
   0 -10  -3      126.78      134.88      6.41 o 
   0 -10  -3      126.78      136.78      7.34 o 
   0  10   3      126.78      135.78      6.86 o 
  -1 -10  -3       44.94       36.26      3.64 o 
  -1 -10  -3       44.94       51.61      4.12 o 
  -1 -10  -3       44.94       50.99      2.45 o 
  -1 -10  -3       44.94       45.40      2.38 o 
  -1 -10  -3       44.94       50.51      3.83 o 
   1  10   3       44.94       48.13      3.41 o 
  -2 -10  -3       10.35       11.32      1.80 o 
  -2 -10  -3       10.35       14.89      2.22 o 
  -2 -10  -3       10.35       15.63      2.12 o 
  -2 -10  -3       10.35       13.48      2.25 o 
  -3 -10  -3       11.72       12.51      1.74 o 
  -3 -10  -3       11.72       14.89      2.09 o 
  -3 -10  -3       11.72       14.02      2.12 o 
  -3 -10  -3       11.72       16.02      2.09 o 
  -4 -10  -3        7.42        8.68      1.77 o 
  -4 -10  -3        7.42        7.88      1.87 o 
  -5 -10  -3       24.36       21.58      2.54 o 
   5  10   3       24.36       16.12      4.89 o 
  -6 -10  -3        4.55        5.76      1.99 o 
  -7 -10  -3       18.12       19.17      2.96 o 
  -8 -10  -3        3.18        4.21      2.51 o 
   6 -11  -3        0.05       -2.48      2.48 o 
   6 -11  -3        0.05        4.08      2.38 o 
   6 -11  -3        0.05        0.48      2.28 o 
   6 -11  -3        0.05        2.19      3.96 o 
   5 -11  -3        8.64       13.35      4.57 o 
   5 -11  -3        8.64        9.55      3.12 o 
   5 -11  -3        8.64       15.34      4.12 o 
   5 -11  -3        8.64        8.27      3.28 o 
   4 -11  -3        3.97        5.40      2.96 o 
   4 -11  -3        3.97       10.61      3.06 o 
   4 -11  -3        3.97        8.33      2.64 o 
   4 -11  -3        3.97        1.70      3.22 o 
   3 -11  -3        0.07       -1.51      1.51 o 
   3 -11  -3        0.07       -2.28      2.28 o 
   3 -11  -3        0.07        1.70      2.12 o 
   3 -11  -3        0.07        0.03      1.87 o 
   2 -11  -3        0.06       -0.10      2.28 o 
   2 -11  -3        0.06        1.45      2.06 o 
   2 -11  -3        0.06       -1.35      2.03 o 
   2 -11  -3        0.06        0.16      1.58 o 
   1 -11  -3       61.76       64.58      5.34 o 
   1 -11  -3       61.76       61.46      4.31 o 
   1 -11  -3       61.76       67.25      5.76 o 
   1 -11  -3       61.76       62.26      5.34 o 
   0 -11  -3       26.86       28.15      2.67 o 
   0 -11  -3       26.86       21.33      3.31 o 
   0 -11  -3       26.86       26.02      2.38 o 
   0 -11  -3       26.86       28.63      3.86 o 
   0 -11  -3       26.86       27.70      3.76 o 
  -1 -11  -3      125.01      122.90      6.98 o 
  -1 -11  -3      125.01      114.49      6.76 o 
  -2 -11  -3       22.36       29.21      3.18 o 
  -2 -11  -3       22.36       36.67      3.44 o 
  -3 -11  -3       31.96       29.50      2.51 o 
  -3 -11  -3       31.96       30.66      2.99 o 
  -3 -11  -3       31.96       25.64      2.80 o 
  -4 -11  -3        9.59        8.68      1.51 o 
  -4 -11  -3        9.59        6.66      1.83 o 
  -5 -11  -3       41.71       38.96      3.51 o 
  -6 -11  -3        1.20       -0.64      1.77 o 
  -7 -11  -3        7.81        9.39      2.64 o 
   5 -12  -3        0.12       -1.32      2.32 o 
   5 -12  -3        0.12        2.67      2.57 o 
   5 -12  -3        0.12       -0.87      3.38 o 
   5 -12  -3        0.12        1.58      2.06 o 
   4 -12  -3        0.43       -1.67      1.67 o 
   4 -12  -3        0.43        0.13      2.38 o 
   4 -12  -3        0.43        0.87      3.34 o 
   4 -12  -3        0.43       -1.35      2.32 o 
   3 -12  -3        1.32        0.13      2.64 o 
   3 -12  -3        1.32       -1.51      2.22 o 
   3 -12  -3        1.32        2.44      2.19 o 
   3 -12  -3        1.32        1.87      1.96 o 
   2 -12  -3        0.01        0.39      2.57 o 
   2 -12  -3        0.01        4.44      2.22 o 
   2 -12  -3        0.01        1.64      1.77 o 
   2 -12  -3        0.01        1.51      2.19 o 
   1 -12  -3        1.98        2.12      2.09 o 
   1 -12  -3        1.98        4.31      2.25 o 
   1 -12  -3        1.98        0.77      2.35 o 
   1 -12  -3        1.98        0.64      1.48 o 
   0 -12  -3        0.63       -1.22      1.74 o 
   0 -12  -3        0.63        0.84      1.87 o 
   0 -12  -3        0.63        0.96      0.96 o 
   0 -12  -3        0.63        2.64      2.38 o 
  -1 -12  -3        2.24        1.22      1.96 o 
  -1 -12  -3        2.24        3.22      1.93 o 
  -2 -12  -3        0.42       -0.61      1.58 o 
  -2 -12  -3        0.42       -0.03      1.67 o 
  -3 -12  -3        0.85        1.90      1.58 o 
  -4 -12  -3       14.95       16.79      1.80 o 
  -4 -12  -3       14.95       13.64      2.22 o 
  -5 -12  -3       15.58       16.12      2.48 o 
  -5 -12  -3       15.58       16.50      1.64 o 
  -6 -12  -3       12.72        9.84      2.38 o 
   4 -13  -3        1.52        1.80      3.63 o 
   4 -13  -3        1.52        3.80      2.73 o 
   4 -13  -3        1.52        1.22      2.48 o 
   4 -13  -3        1.52        0.45      1.74 o 
   3 -13  -3       15.31        8.68      3.18 o 
   3 -13  -3       15.31       18.21      3.18 o 
   3 -13  -3       15.31       16.02      3.67 o 
   3 -13  -3       15.31       24.57      4.86 o 
   2 -13  -3        0.41        3.41      2.32 o 
   2 -13  -3        0.41       -2.54      2.83 o 
   2 -13  -3        0.41        0.32      2.38 o 
   2 -13  -3        0.41       -0.39      1.77 o 
   1 -13  -3        0.39        0.55      2.12 o 
   1 -13  -3        0.39        1.58      2.15 o 
   1 -13  -3        0.39        0.80      2.64 o 
   1 -13  -3        0.39        1.03      1.45 o 
   0 -13  -3        0.21       -0.84      1.74 o 
   0 -13  -3        0.21       -0.06      2.19 o 
  -1 -13  -3        0.40       -0.90      2.03 o 
  -1 -13  -3        0.40        0.93      1.87 o 
  -2 -13  -3        7.34        7.20      2.41 o 
  -2 -13  -3        7.34        7.85      2.32 o 
  -3 -13  -3        4.52        1.06      1.80 o 
  -4 -13  -3        3.21        1.93      1.67 o 
  -5 -13  -3        0.10       -0.84      1.45 o 
   3 -14  -3        0.26        0.77      2.86 o 
   3 -14  -3        0.26        2.80      1.77 o 
   3 -14  -3        0.26        2.61      2.67 o 
   3 -14  -3        0.26        3.54      3.47 o 
   2 -14  -3        4.95        8.39      2.44 o 
   2 -14  -3        4.95        6.34      2.93 o 
   2 -14  -3        4.95        8.91      3.41 o 
   2 -14  -3        4.95       11.13      3.86 o 
   1 -14  -3        2.84       -1.16      2.06 o 
   1 -14  -3        2.84        1.99      1.32 o 
   1 -14  -3        2.84        0.10      2.41 o 
   1 -14  -3        2.84        4.66      3.31 o 
   0 -14  -3        7.13        6.47      2.96 o 
   0 -14  -3        7.13        6.50      2.83 o 
  -1 -14  -3        0.26        0.35      2.32 o 
  -1 -14  -3        0.26        0.90      2.12 o 
  -2 -14  -3        1.50        4.12      2.06 o 
  -3 -14  -3        0.04       -1.77      1.77 o 
  -4 -14  -3        0.09       -1.58      1.58 o 
   1 -15  -3       12.15       12.93      3.70 o 
   1 -15  -3       12.15       16.53      4.15 o 
   0 -15  -3        7.31       13.03      3.41 o 
   0 -15  -3        7.31       13.19      3.83 o 
  -1 -15  -3        4.58        3.99      2.93 o 
  -1 -15  -3        4.58        6.69      2.93 o 
  -2 -15  -3        0.00       -1.93      2.12 o 
  -1 -13   4        0.08        0.26      2.41 o 
  -1 -13   4        0.08        0.00      1.32 o 
   1  13  -4        0.08        2.57      4.57 o 
   0 -13   4        0.31        1.51      2.38 o 
   0 -13   4        0.31       -0.58      1.87 o 
   1 -13   4        2.40        0.48      2.80 o 
   1 -13   4        2.40        5.24      2.67 o 
   2 -13   4        0.16        0.16      2.93 o 
   2 -13   4        0.16       -1.87      2.48 o 
   2 -13   4        0.16        0.03      2.48 o 
   3 -13   4        5.82       14.12      4.05 o 
   3 -13   4        5.82       16.24      4.05 o 
   3 -13   4        5.82       12.51      4.15 o 
   3  12  -4        2.19       10.55      5.34 o 
   2  12  -4       17.19       30.20      8.68 o 
  -1 -12   4        0.25        1.06      1.19 o 
   1  12  -4        0.25       -1.90      4.37 o 
  -1 -12   4        0.25        0.84      2.32 o 
   0 -12   4        0.24        2.19      1.83 o 
   0 -12   4        0.24        1.58      2.44 o 
   1 -12   4        1.24       -1.74      1.99 o 
   1 -12   4        1.24       -1.77      2.35 o 
   1 -12   4        1.24       -0.55      2.15 o 
   2 -12   4       15.12       22.74      4.05 o 
   2 -12   4       15.12       21.81      4.31 o 
   2 -12   4       15.12       19.46      4.15 o 
   3 -12   4        0.03        0.23      2.96 o 
   3 -12   4        0.03       -0.80      1.22 o 
   3 -12   4        0.03        1.80      3.02 o 
   3 -12   4        0.03        3.99      3.09 o 
   4 -12   4       18.06       28.82      5.21 o 
   4 -12   4       18.06       22.71      4.63 o 
   4 -12   4       18.06       29.98      5.18 o 
   4 -12   4       18.06       22.71      2.96 o 
   5 -12   4        1.94        3.70      3.44 o 
   5 -12   4        1.94        6.14      3.67 o 
   5 -12   4        1.94        0.26      2.80 o 
   5 -12   4        1.94        3.57      1.83 o 
   4  11  -4        5.31       18.91      6.82 o 
   3  11  -4        0.12        1.06      4.41 o 
   2  11  -4        1.02        2.15      4.60 o 
   1  11  -4        3.02        2.93      5.05 o 
  -1 -11   4        3.02        6.14      2.61 o 
  -1 -11   4        3.02        3.09      1.42 o 
   0 -11   4        0.07        0.23      1.70 o 
   0 -11   4        0.07        0.03      1.93 o 
   1 -11   4        0.63        1.64      2.32 o 
   1 -11   4        0.63        3.15      2.19 o 
   1 -11   4        0.63        4.18      2.51 o 
   2 -11   4        2.33        1.13      2.35 o 
   2 -11   4        2.33        0.61      2.51 o 
   2 -11   4        2.33       -0.42      2.28 o 
   3 -11   4       11.58       12.96      3.67 o 
   3 -11   4       11.58       13.35      3.63 o 
   3 -11   4       11.58       11.61      3.41 o 
   3 -11   4       11.58       15.73      2.16 o 
   4 -11   4        5.53        3.41      3.15 o 
   4 -11   4        5.53        9.87      3.54 o 
   4 -11   4        5.53        5.31      2.89 o 
   4 -11   4        5.53        9.17      2.22 o 
   5 -11   4        3.39        3.41      3.12 o 
   5 -11   4        3.39        2.77      3.09 o 
   5 -11   4        3.39        1.06      2.67 o 
   5 -11   4        3.39        4.08      2.03 o 
   6 -11   4        2.89        3.12      3.73 o 
   6 -11   4        2.89        0.23      2.96 o 
   6 -11   4        2.89        1.19      2.93 o 
   5  10  -4        0.18       17.18      5.56 o 
   4  10  -4        3.25       11.84      5.95 o 
   3  10  -4        0.28       -1.09      3.63 o 
   2  10  -4        0.20       -2.03      4.02 o 
  -1 -10   4       13.62       10.10      2.80 o 
  -1 -10   4       13.62       12.74      1.74 o 
   1  10  -4       13.62       15.34      6.37 o 
  -1 -10   4       13.62       10.13      1.74 o 
   0 -10   4       25.17       25.64      2.90 o 
   0 -10   4       25.17       28.63      4.05 o 
   1 -10   4        0.01       -1.51      1.80 o 
   1 -10   4        0.01       -0.26      2.09 o 
   1 -10   4        0.01       -0.19      2.12 o 
   2 -10   4        2.31       -0.39      2.19 o 
   2 -10   4        2.31        1.06      2.15 o 
   2 -10   4        2.31        5.73      2.70 o 
   2 -10   4        2.31        2.61      1.03 o 
   3 -10   4        1.59       -2.09      2.09 o 
   3 -10   4        1.59       -0.58      2.28 o 
   3 -10   4        1.59        0.61      1.38 o 
   3 -10   4        1.59        1.42      2.09 o 
   4 -10   4       13.33       18.91      4.12 o 
   4 -10   4       13.33       14.47      2.67 o 
   4 -10   4       13.33       18.75      3.76 o 
   4 -10   4       13.33       10.97      3.41 o 
   5 -10   4        5.67       10.81      2.70 o 
   5 -10   4        5.67        7.40      3.25 o 
   5 -10   4        5.67        9.91      3.41 o 
   5 -10   4        5.67        6.59      3.28 o 
   6 -10   4       13.19       14.35      3.89 o 
   6 -10   4       13.19        9.91      3.63 o 
   6 -10   4       13.19       16.15      4.12 o 
   6 -10   4       13.19       11.84      2.93 o 
   7 -10   4        0.02       -0.42      2.73 o 
   7 -10   4        0.02       -2.70      2.70 o 
   7 -10   4        0.02        1.00      3.31 o 
   6   9  -4        3.21       46.48      7.20 o 
   5   9  -4        0.12        6.85      4.95 o 
  -5  -9   4        0.12        1.29      1.22 o 
   4   9  -4       48.22       44.24      8.91 o 
   3   9  -4        0.94        0.64      3.80 o 
  -2  -9   4       16.62       13.83      1.45 o 
   2   9  -4       16.62       16.76      6.50 o 
  -2  -9   4       16.62       14.73      1.48 o 
  -1  -9   4       31.79       22.07      2.19 o 
  -1  -9   4       31.79       21.52      3.51 o 
   1   9  -4       31.79       32.36      7.95 o 
  -1  -9   4       31.79       25.12      2.28 o 
   0  -9   4       17.08        9.23      1.96 o 
   0  -9   4       17.08       11.03      1.74 o 
   0  -9   4       17.08       10.10      2.70 o 
   1  -9   4        0.85        0.51      1.67 o 
   1  -9   4        0.85       -0.32      1.87 o 
   1  -9   4        0.85        0.00      1.83 o 
   2  -9   4        0.84        1.74      2.09 o 
   2  -9   4        0.84        2.12      1.06 o 
   2  -9   4        0.84        1.16      0.93 o 
   2  -9   4        0.84        0.93      2.15 o 
   2  -9   4        0.84        1.29      1.99 o 
   3  -9   4        2.71        3.25      1.61 o 
   3  -9   4        2.71        4.63      2.67 o 
   3  -9   4        2.71        3.73      2.35 o 
   3  -9   4        2.71        2.61      2.54 o 
   4  -9   4        9.19        9.42      2.99 o 
   4  -9   4        9.19        7.62      2.06 o 
   4  -9   4        9.19        6.53      2.93 o 
   4  -9   4        9.19        7.04      2.99 o 
   5  -9   4        9.86       11.45      2.57 o 
   5  -9   4        9.86       16.50      3.99 o 
   5  -9   4        9.86       17.24      3.63 o 
   5  -9   4        9.86       16.02      3.99 o 
   6  -9   4       39.31       44.17      5.73 o 
   6  -9   4       39.31       38.09      4.38 o 
   6  -9   4       39.31       34.26      5.44 o 
   6  -9   4       39.31       36.61      4.95 o 
   7  -9   4       24.47       30.85      5.53 o 
   7  -9   4       24.47       22.87      4.86 o 
   7  -9   4       24.47       29.63      4.18 o 
   6   8  -4        0.28       18.53      5.47 o 
  -6  -8   4        0.28        1.25      1.70 o 
  -5  -8   4       17.73       15.99      2.22 o 
   5   8  -4       17.73       32.87      7.30 o 
   4   8  -4        0.16        2.25      4.41 o 
  -4  -8   4        0.16        2.93      1.32 o 
  -4  -8   4        0.16        2.35      1.16 o 
  -3  -8   4      197.29      188.25      7.92 o 
  -3  -8   4      197.29      203.45      8.08 o 
   3   8  -4      197.29      182.97     17.52 o 
  -2  -8   4      145.48      153.72      6.47 o 
   2   8  -4      145.48      145.03     14.91 o 
  -2  -8   4      145.48      153.24      6.54 o 
  -1  -8   4        3.09        4.66      1.22 o 
   1   8  -4        3.09        5.82      1.16 o 
  -1  -8   4        3.09        5.40      2.15 o 
   1   8  -4        3.09        1.38      3.96 o 
  -1  -8   4        3.09        5.27      1.29 o 
   0  -8   4       84.25       89.27      4.70 o 
   0  -8   4       84.25       80.36      4.86 o 
   0  -8   4       84.25       86.79      6.05 o 
   0   8  -4       84.25       83.80      4.41 o 
   0  -8   4       84.25       90.50      5.76 o 
   1  -8   4       70.50       71.60      4.92 o 
   1  -8   4       70.50       79.10      3.31 o 
   1  -8   4       70.50       68.15      3.12 o 
   1  -8   4       70.50       81.35      4.70 o 
  -1   8  -4       70.50       67.64      4.09 o 
   1  -8   4       70.50       64.97      5.34 o 
   1  -8   4       70.50       67.16      5.15 o 
   2  -8   4        0.29       -0.93      0.93 o 
   2  -8   4        0.29       -0.03      0.96 o 
   2  -8   4        0.29        1.93      1.77 o 
   2  -8   4        0.29       -0.55      0.84 o 
   2  -8   4        0.29        0.13      1.83 o 
   2  -8   4        0.29        0.23      1.77 o 
  -2   8  -4        0.29        0.13      1.09 o 
   3  -8   4        0.05       -1.51      1.64 o 
   3  -8   4        0.05       -1.83      1.96 o 
   3  -8   4        0.05        0.45      2.06 o 
   3  -8   4        0.05        1.16      1.29 o 
   3  -8   4        0.05       -1.13      1.13 o 
  -3   8  -4        0.05       -1.19      1.48 o 
   4  -8   4      117.43      126.91      8.24 o 
  -4   8  -4      117.43      122.31      7.02 o 
   4  -8   4      117.43      112.07      8.01 o 
   4  -8   4      117.43      111.59      7.15 o 
   4  -8   4      117.43      115.13      6.60 o 
   4  -8   4      117.43      122.73      8.11 o 
   5  -8   4       83.32       60.40      6.24 o 
   5  -8   4       83.32       70.44      5.21 o 
   5  -8   4       83.32       72.34      6.60 o 
   5  -8   4       83.32       74.14      5.82 o 
  -5   8  -4       83.32       72.37      5.66 o 
   5  -8   4       83.32       66.00      6.05 o 
  -6   8  -4        2.69        2.93      2.28 o 
   6  -8   4        2.69        4.47      2.38 o 
   6  -8   4        2.69        7.30      3.41 o 
   6  -8   4        2.69        5.40      3.18 o 
  -7   8  -4        4.14        6.75      2.96 o 
   7  -8   4        4.14        6.08      3.38 o 
   7  -8   4        4.14        7.20      3.28 o 
   7  -8   4        4.14        2.67      2.28 o 
   8  -8   4        0.07       -1.77      2.57 o 
  -8   8  -4        0.07        5.18      2.54 o 
   8  -8   4        0.07       -1.19      3.06 o 
   8  -8   4        0.07        0.90      2.09 o 
  -7  -7   4        0.24       -0.03      2.09 o 
   6   7  -4        6.93       13.61      5.73 o 
  -6  -7   4        6.93        4.28      1.61 o 
  -6  -7   4        6.93        6.14      2.09 o 
  -5  -7   4        4.50        3.18      1.58 o 
   5   7  -4        4.50        8.36      5.27 o 
   4   7  -4      258.73      262.16     22.29 o 
  -4  -7   4      258.73      276.11     11.44 o 
  -4  -7   4      258.73      286.87     11.69 o 
  -3  -7   4      180.50      164.77      7.21 o 
   3   7  -4      180.50      161.07     15.78 o 
  -3  -7   4      180.50      171.99      7.41 o 
  -2  -7   4      378.87      355.93     13.87 o 
   2   7  -4      378.87      362.21     13.25 o 
  -2  -7   4      378.87      351.99     13.90 o 
   2   7  -4      378.87      357.80     26.93 o 
  -1  -7   4      336.82      329.23     13.54 o 
   1   7  -4      336.82      362.12     12.96 o 
  -1  -7   4      336.82      354.41     13.48 o 
   1   7  -4      336.82      326.33     25.57 o 
  -1  -7   4      336.82      334.94     14.51 o 
   0  -7   4      152.72      148.89      7.50 o 
   0   7  -4      152.72      151.76      6.63 o 
   0  -7   4      152.72      154.95      7.25 o 
   0  -7   4      152.72      148.57      6.86 o 
   0  -7   4      152.72      151.18      8.15 o 
  -1   7  -4      120.90      122.46      6.12 o 
   1  -7   4      120.90      120.66      7.40 o 
   1  -7   4      120.90      139.85      7.11 o 
   1  -7   4      120.90      125.62      5.38 o 
   1  -7   4      120.90      139.49      5.67 o 
   1  -7   4      120.90      133.73      6.89 o 
   1  -7   4      120.90      138.49      6.57 o 
   2  -7   4       24.78       21.26      2.16 o 
   2  -7   4       24.78       23.84      3.47 o 
   2  -7   4       24.78       22.61      2.96 o 
  -2   7  -4       24.78       23.58      2.44 o 
   2  -7   4       24.78       24.32      2.70 o 
   2  -7   4       24.78       25.93      3.22 o 
   2  -7   4       24.78       25.28      2.38 o 
  -2   7  -4       24.78       25.67      2.54 o 
   3  -7   4       56.53       67.57      4.54 o 
  -3   7  -4       56.53       65.70      4.60 o 
  -3   7  -4       56.53       64.58      4.54 o 
   3  -7   4       56.53       70.53      5.60 o 
   3  -7   4       56.53       68.41      5.02 o 
   3  -7   4       56.53       68.21      4.31 o 
   3  -7   4       56.53       65.77      5.44 o 
   3  -7   4       56.53       70.05      5.08 o 
  -4   7  -4        0.20        0.96      1.61 o 
  -4   7  -4        0.20        2.96      1.83 o 
   4  -7   4        0.20       -0.55      1.38 o 
   4  -7   4        0.20        0.48      1.90 o 
   4  -7   4        0.20       -1.96      2.06 o 
   4  -7   4        0.20       -1.64      2.06 o 
   4  -7   4        0.20       -0.93      1.45 o 
  -5   7  -4      273.90      305.27     13.95 o 
   5  -7   4      273.90      287.49     14.82 o 
   5  -7   4      273.90      290.23     14.02 o 
   5  -7   4      273.90      299.09     13.34 o 
  -5   7  -4      273.90      283.27     13.44 o 
   6  -7   4       18.61       13.22      3.57 o 
   6  -7   4       18.61       26.05      4.63 o 
  -6   7  -4       18.61       26.28      3.86 o 
   6  -7   4       18.61       19.81      3.31 o 
   7  -7   4       23.63       32.91      5.31 o 
  -7   7  -4       23.63       27.37      4.28 o 
   7  -7   4       23.63       30.08      4.83 o 
   7  -7   4       23.63       25.86      4.02 o 
  -8   7  -4        0.01       -2.19      2.19 o 
   8  -7   4        0.01       -2.32      2.32 o 
   8  -7   4        0.01       -1.03      2.15 o
[truncated: 727,952 more chars]
